# Supplementary material for: Lacosamide adjunctive therapy for partial-onset seizures: a meta-analysis
Source: PeerJ. 2013 Aug 6;1:e114. doi: 10.7717/peerj.114 (PMC3740140; doi:10.7717/peerj.114)
Supplement: Supplemental Information 10 — Review Manager file used for data analysis and creation of forest plots. [file peerj-01-114-s010.zip]

Archive with 1 entries (1 files):
- Lacosamide for Adjunctive Therapy in Partial Onset Epilepsy.rm5
