# Supplementary material for: Lacosamide adjunctive therapy for partial-onset seizures: a meta-analysis
Source: PeerJ. 2013 Aug 6;1:e114. doi: 10.7717/peerj.114 (PMC3740140; doi:10.7717/peerj.114)
Supplement: Supplemental Information 10 — Review Manager file used for data analysis and creation of forest plots. [file peerj-01-114-s010.zip › Lacosamide for Adjunctive Therapy in Partial Onset Epilepsy.rm5]

<?xml version="1.0" encoding="ISO-8859-1"?>
<COCHRANE_REVIEW DESCRIPTION="" DOI="" GROUP_ID="" ID="128312030811251954" MERGED_FROM="" MODIFIED="2012-04-04 16:10:12 -0400" MODIFIED_BY="Sonja C Sawh" REVIEW_NO="" REVMAN_SUB_VERSION="5.1.6" REVMAN_VERSION="5" SPLIT_FROM="" STAGE="R" STATUS="A" TYPE="INTERVENTION" VERSION_NO="0.0">
<COVER_SHEET MODIFIED="2012-03-19 16:39:27 -0400" MODIFIED_BY="Sonja C Sawh">
<TITLE MODIFIED="2012-03-08 11:25:19 -0500" MODIFIED_BY="Sonja C Sawh">Lacosamide for Adjunctive Therapy in Partial Onset Epilepsy</TITLE>
<CONTACT>
<PERSON ID="" ROLE="UNKNOWN">
<PREFIX/>
<FIRST_NAME>Sonja</FIRST_NAME>
<MIDDLE_INITIALS>C</MIDDLE_INITIALS>
<LAST_NAME>Sawh</LAST_NAME>
<SUFFIX/>
<POSITION/>
<EMAIL_1/>
<EMAIL_2/>
<URL/>
<MOBILE_PHONE/>
<ADDRESS>
<DEPARTMENT/>
<ORGANISATION/>
<ADDRESS_1/>
<ADDRESS_2/>
<CITY/>
<ZIP/>
<REGION/>
<COUNTRY CODE="NONE">Not specified</COUNTRY>
<PHONE_1/>
<PHONE_2/>
<FAX_1/>
<FAX_2/>
</ADDRESS>
<FOOTNOTE/>
</PERSON>
</CONTACT>
<CREATORS MODIFIED="2012-03-19 16:39:27 -0400" MODIFIED_BY="[Empty name]">
<PERSON ID="" ROLE="AUTHOR">
<PREFIX/>
<FIRST_NAME>Sonja</FIRST_NAME>
<MIDDLE_INITIALS>C</MIDDLE_INITIALS>
<LAST_NAME>Sawh</LAST_NAME>
<SUFFIX/>
<POSITION/>
<EMAIL_1/>
<EMAIL_2/>
<URL/>
<MOBILE_PHONE/>
<ADDRESS>
<DEPARTMENT/>
<ORGANISATION/>
<ADDRESS_1/>
<ADDRESS_2/>
<CITY/>
<ZIP/>
<REGION/>
<COUNTRY CODE="NONE">Not specified</COUNTRY>
<PHONE_1/>
<PHONE_2/>
<FAX_1/>
<FAX_2/>
</ADDRESS>
<FOOTNOTE/>
</PERSON>
<PERSON ID="????" MODIFIED="2012-03-19 16:39:27 -0400" MODIFIED_BY="[Empty name]" ROLE="AUTHOR">
<PREFIX/>
<FIRST_NAME>Jennifer</FIRST_NAME>
<MIDDLE_INITIALS/>
<LAST_NAME>Newman</LAST_NAME>
<SUFFIX/>
<POSITION/>
<EMAIL_1/>
<EMAIL_2/>
<URL/>
<MOBILE_PHONE/>
<ADDRESS>
<DEPARTMENT/>
<ORGANISATION/>
<ADDRESS_1/>
<ADDRESS_2/>
<CITY/>
<ZIP/>
<REGION/>
<COUNTRY CODE="NONE">Not specified</COUNTRY>
<PHONE_1/>
<PHONE_2/>
<FAX_1/>
<FAX_2/>
</ADDRESS>
<FOOTNOTE/>
</PERSON>
</CREATORS>
<DATES>
<UP_TO_DATE>
<DATE DAY="" MONTH="" YEAR=""/>
</UP_TO_DATE>
<LAST_SEARCH>
<DATE DAY="" MONTH="" YEAR=""/>
</LAST_SEARCH>
<NEXT_STAGE>
<DATE DAY="" MONTH="" YEAR=""/>
</NEXT_STAGE>
<PROTOCOL_PUBLISHED ISSUE="" YEAR=""/>
<REVIEW_PUBLISHED ISSUE="" YEAR=""/>
<LAST_CITATION_ISSUE ISSUE="" YEAR=""/>
</DATES>
<WHATS_NEW/>
<HISTORY/>
<SOURCES_OF_SUPPORT>
<INTERNAL_SOURCES/>
<EXTERNAL_SOURCES/>
</SOURCES_OF_SUPPORT>
<MESH_TERMS VERIFIED="NO"/>
<KEYWORDS/>
</COVER_SHEET>
<MAIN_TEXT>
<SUMMARY>
<TITLE>[Plain language title]</TITLE>
<SUMMARY_BODY>
<P>[Summary text]</P>
</SUMMARY_BODY>
</SUMMARY>
<ABSTRACT>
<ABS_BACKGROUND/>
<ABS_OBJECTIVES/>
<ABS_SEARCH_STRATEGY/>
<ABS_SELECTION_CRITERIA/>
<ABS_DATA_COLLECTION/>
<ABS_RESULTS/>
<ABS_CONCLUSIONS/>
</ABSTRACT>
<BODY>
<BACKGROUND>
<CONDITION/>
<INTERVENTION/>
<THEORY/>
<IMPORTANCE/>
</BACKGROUND>
<OBJECTIVES/>
<METHODS>
<SELECTION_CRITERIA>
<CRIT_STUDIES/>
<CRIT_PARTICIPANTS/>
<CRIT_INTERVENTIONS/>
<CRIT_OUTCOMES>
<CRIT_OUTCOMES_PRIMARY/>
<CRIT_OUTCOMES_SECONDARY/>
</CRIT_OUTCOMES>
</SELECTION_CRITERIA>
<SEARCH_METHODS>
<ELECTRONIC_SEARCHES/>
<OTHER_SEARCHES/>
</SEARCH_METHODS>
<DATA_COLLECTION>
<STUDY_SELECTION/>
<DATA_EXTRACTION/>
<QUALITY_ASSESSMENT/>
<EFFECT_MEASURES/>
<UNIT_OF_ANALYSIS/>
<MISSING_DATA/>
<HETEROGENEITY_ASSESSMENT/>
<BIAS_ASSESSMENT/>
<DATA_SYNTHESIS/>
<SUBGROUP_ANALYSIS/>
<SENSITIVITY_ANALYSIS/>
</DATA_COLLECTION>
</METHODS>
<RESULTS>
<STUDY_DESCRIPTION>
<SEARCH_RESULTS/>
<INCLUDED_STUDIES_DESCR/>
<EXCLUDED_STUDIES_DESCR/>
</STUDY_DESCRIPTION>
<STUDY_QUALITY>
<ALLOCATION/>
<BLINDING/>
<EXCLUSIONS/>
<SELECTIVE_REPORTING/>
<OTHER_BIAS_SOURCES/>
</STUDY_QUALITY>
<INTERVENTION_EFFECTS/>
</RESULTS>
<DISCUSSION>
<SUMMARY_OF_RESULTS/>
<APPLICABILITY_OF_FINDINGS/>
<QUALITY_OF_EVIDENCE/>
<POTENTIAL_BIASES/>
<AGREEMENT/>
</DISCUSSION>
<CONCLUSIONS>
<IMPLICATIONS_PRACTICE/>
<IMPLICATIONS_RESEARCH/>
</CONCLUSIONS>
</BODY>
<ACKNOWLEDGEMENTS/>
<CONFLICT_OF_INTEREST/>
<CONTRIBUTIONS/>
<PRO_REV_DIFF/>
<PUBLIC_NOTES/>
</MAIN_TEXT>
<STUDIES_AND_REFERENCES MODIFIED="2012-03-24 16:40:07 -0400" MODIFIED_BY="[Empty name]">
<STUDIES MODIFIED="2012-03-24 16:40:07 -0400" MODIFIED_BY="[Empty name]">
<INCLUDED_STUDIES MODIFIED="2012-03-24 16:40:07 -0400" MODIFIED_BY="[Empty name]">
<STUDY DATA_SOURCE="MIX" ID="STD-Ben_x002d_Menachem-2007" MODIFIED="2012-03-10 16:41:53 -0500" MODIFIED_BY="[Empty name]" NAME="Ben-Menachem 2007" YEAR="2007">
<REFERENCE PRIMARY="NO" TYPE="JOURNAL_ARTICLE">
<IDENTIFIERS/>
</REFERENCE>
<IDENTIFIERS/>
</STUDY>
<STUDY DATA_SOURCE="MIX" ID="STD-Chung-2010" MODIFIED="2012-03-10 16:42:22 -0500" MODIFIED_BY="[Empty name]" NAME="Chung 2010" YEAR="2010">
<REFERENCE PRIMARY="NO" TYPE="JOURNAL_ARTICLE">
<IDENTIFIERS/>
</REFERENCE>
<IDENTIFIERS/>
</STUDY>
<STUDY DATA_SOURCE="MIX" ID="STD-Halasz-2009" MODIFIED="2012-03-10 16:44:05 -0500" MODIFIED_BY="[Empty name]" NAME="Halasz 2009" YEAR="2009">
<REFERENCE MODIFIED="2012-03-10 16:43:59 -0500" MODIFIED_BY="[Empty name]" PRIMARY="NO" TYPE="JOURNAL_ARTICLE">
<AU>Halasz P, Kalviainen R, Mazurkiewicz-Beldzinska M, Rosenow F, Doty P, Hebert D, Sullivan T</AU>
<TI>Adjunctive lacosmaide for partial-onset seizures: effiacy and safety results from a randomized controlled trial</TI>
<SO>Epilepsia</SO>
<YR>2009</YR>
<VL>50</VL>
<NO>3</NO>
<PG>443-453</PG>
<IDENTIFIERS/>
</REFERENCE>
<REFERENCE MODIFIED="2012-03-10 16:40:04 -0500" MODIFIED_BY="[Empty name]" PRIMARY="NO" TYPE="CONFERENCE_PROC">
<AU>Halasz</AU>
<TI>Lacosamide: efficacy and safety as oral adjunctive therapy in adults with partial seizures</TI>
<SO>Epilepsia</SO>
<YR>2006</YR>
<VL>47</VL>
<PG>3 (A.07)</PG>
<EN>Supp 4</EN>
<IDENTIFIERS/>
</REFERENCE>
<REFERENCE MODIFIED="2012-03-10 16:40:45 -0500" MODIFIED_BY="[Empty name]" PRIMARY="NO" TYPE="CONFERENCE_PROC">
<AU>Kalviainen</AU>
<TI>Lacosamide in subjects with partial-onset seizures; evaluation of the effect of oral lacosamide on concomitant antiepileptic drug palsma concentrations.</TI>
<SO>Epilepsia</SO>
<YR>2007</YR>
<VL>48</VL>
<PG>57 (066)</PG>
<EN>Suppl 7</EN>
<IDENTIFIERS/>
</REFERENCE>
<REFERENCE MODIFIED="2012-03-10 16:41:00 -0500" MODIFIED_BY="[Empty name]" PRIMARY="NO" TYPE="UNPUBLISHED">
<AU>Massie</AU>
<TI>FDA. Statistical REview. Application Number NDA 22-253 &amp; 22-254, Lacosamide: Study 755.</TI>
<SO>http://www.accessdata.fda.gov/scripts/cder/drugsatfda/index.cfm</SO>
<YR>2007</YR>
<IDENTIFIERS/>
</REFERENCE>
<IDENTIFIERS MODIFIED="2012-03-10 16:35:14 -0500" MODIFIED_BY="[Empty name]">
<IDENTIFIER MODIFIED="2012-03-10 16:35:14 -0500" MODIFIED_BY="[Empty name]" TYPE="OTHER" VALUE=""/>
</IDENTIFIERS>
</STUDY>
</INCLUDED_STUDIES>
<EXCLUDED_STUDIES/>
<AWAITING_STUDIES/>
<ONGOING_STUDIES/>
</STUDIES>
<OTHER_REFERENCES>
<ADDITIONAL_REFERENCES/>
<OTHER_VERSIONS_REFERENCES/>
<PENDING_REFERENCES/>
</OTHER_REFERENCES>
</STUDIES_AND_REFERENCES>
<CHARACTERISTICS_OF_STUDIES MODIFIED="2012-04-04 16:10:11 -0400" MODIFIED_BY="[Empty name]">
<CHARACTERISTICS_OF_INCLUDED_STUDIES MODIFIED="2012-04-04 16:10:11 -0400" MODIFIED_BY="[Empty name]" SORT_BY="STUDY" USER_DEF_1_ENABLED="NO" USER_DEF_2_ENABLED="NO" USER_DEF_3_ENABLED="NO">
<INCLUDED_CHAR STUDY_ID="STD-Ben_x002d_Menachem-2007">
<CHAR_METHODS/>
<CHAR_PARTICIPANTS/>
<CHAR_INTERVENTIONS/>
<CHAR_OUTCOMES/>
<CHAR_NOTES/>
</INCLUDED_CHAR>
<INCLUDED_CHAR STUDY_ID="STD-Chung-2010">
<CHAR_METHODS/>
<CHAR_PARTICIPANTS/>
<CHAR_INTERVENTIONS/>
<CHAR_OUTCOMES/>
<CHAR_NOTES/>
</INCLUDED_CHAR>
<INCLUDED_CHAR STUDY_ID="STD-Halasz-2009">
<CHAR_METHODS/>
<CHAR_PARTICIPANTS/>
<CHAR_INTERVENTIONS/>
<CHAR_OUTCOMES/>
<CHAR_NOTES/>
</INCLUDED_CHAR>
<FOOTNOTES/>
</CHARACTERISTICS_OF_INCLUDED_STUDIES>
<CHARACTERISTICS_OF_EXCLUDED_STUDIES SORT_BY="STUDY">
<FOOTNOTES/>
</CHARACTERISTICS_OF_EXCLUDED_STUDIES>
<CHARACTERISTICS_OF_AWAITING_STUDIES SORT_BY="STUDY" USER_DEF_1_ENABLED="NO" USER_DEF_2_ENABLED="NO" USER_DEF_3_ENABLED="NO">
<FOOTNOTES/>
</CHARACTERISTICS_OF_AWAITING_STUDIES>
<CHARACTERISTICS_OF_ONGOING_STUDIES SORT_BY="STUDY" USER_DEF_1_ENABLED="NO" USER_DEF_2_ENABLED="NO" USER_DEF_3_ENABLED="NO">
<FOOTNOTES/>
</CHARACTERISTICS_OF_ONGOING_STUDIES>
</CHARACTERISTICS_OF_STUDIES>
<QUALITY_ITEMS MODIFIED="2012-04-04 16:10:11 -0400" MODIFIED_BY="[Empty name]">
<QUALITY_ITEM CORE_ITEM="YES" ID="QIT-01" LEVEL="STUDY" MODIFIED="2012-03-24 16:40:07 -0400" MODIFIED_BY="[Empty name]" NO="1">
<NAME>Random sequence generation (selection bias)</NAME>
<DESCRIPTION>
<P>Selection bias (biased allocation to interventions) due to inadequate generation of a randomised sequence</P>
</DESCRIPTION>
<QUALITY_ITEM_DATA>
<QUALITY_ITEM_DATA_ENTRY MODIFIED="2012-03-10 16:49:59 -0500" MODIFIED_BY="[Empty name]" RESULT="UNKNOWN" STUDY_ID="STD-Ben_x002d_Menachem-2007">
<DESCRIPTION>
<P>No details besides the statement of "randomized"</P>
</DESCRIPTION>
</QUALITY_ITEM_DATA_ENTRY>
<QUALITY_ITEM_DATA_ENTRY MODIFIED="2012-03-10 17:01:19 -0500" MODIFIED_BY="[Empty name]" RESULT="YES" STUDY_ID="STD-Chung-2010">
<DESCRIPTION>
<P>"Predetermined computer-generated (pseudo-random number generator)"</P>
</DESCRIPTION>
</QUALITY_ITEM_DATA_ENTRY>
<QUALITY_ITEM_DATA_ENTRY MODIFIED="2012-03-10 17:02:57 -0500" MODIFIED_BY="[Empty name]" RESULT="YES" STUDY_ID="STD-Halasz-2009">
<DESCRIPTION>
<P>"Predetermined computer-generated (pseudo-random number generator)"</P>
</DESCRIPTION>
</QUALITY_ITEM_DATA_ENTRY>
</QUALITY_ITEM_DATA>
</QUALITY_ITEM>
<QUALITY_ITEM CORE_ITEM="YES" ID="QIT-02" LEVEL="STUDY" MODIFIED="2012-03-24 16:40:07 -0400" MODIFIED_BY="[Empty name]" NO="2">
<NAME>Allocation concealment (selection bias)</NAME>
<DESCRIPTION>
<P>Selection bias (biased allocation to interventions) due to inadequate concealment of allocations prior to assignment</P>
</DESCRIPTION>
<QUALITY_ITEM_DATA>
<QUALITY_ITEM_DATA_ENTRY MODIFIED="2012-03-10 16:50:18 -0500" MODIFIED_BY="[Empty name]" RESULT="YES" STUDY_ID="STD-Ben_x002d_Menachem-2007">
<DESCRIPTION>
<P>IVRS - listed in the Table of Trial Procedures in the FDA review file</P>
</DESCRIPTION>
</QUALITY_ITEM_DATA_ENTRY>
<QUALITY_ITEM_DATA_ENTRY MODIFIED="2012-03-10 17:01:25 -0500" MODIFIED_BY="[Empty name]" RESULT="YES" STUDY_ID="STD-Chung-2010">
<DESCRIPTION>
<P>IVRS</P>
</DESCRIPTION>
</QUALITY_ITEM_DATA_ENTRY>
<QUALITY_ITEM_DATA_ENTRY MODIFIED="2012-03-10 17:03:13 -0500" MODIFIED_BY="[Empty name]" RESULT="YES" STUDY_ID="STD-Halasz-2009">
<DESCRIPTION>
<P>IVRS</P>
</DESCRIPTION>
</QUALITY_ITEM_DATA_ENTRY>
</QUALITY_ITEM_DATA>
</QUALITY_ITEM>
<QUALITY_ITEM CORE_ITEM="YES" ID="QIT-03" LEVEL="GROUP" MODIFIED="2012-03-24 16:40:07 -0400" MODIFIED_BY="[Empty name]" NO="3">
<NAME>Blinding of participants and personnel (performance bias)</NAME>
<DESCRIPTION>
<P>Performance bias due to knowledge of the allocated interventions by participants and personnel during the study</P>
</DESCRIPTION>
<QUALITY_ITEM_DATA_ENTRY_GROUP ID="QIG-03.01" NO="1">
<NAME>All outcomes</NAME>
</QUALITY_ITEM_DATA_ENTRY_GROUP>
<QUALITY_ITEM_DATA>
<QUALITY_ITEM_DATA_ENTRY GROUP_ID="QIG-03.01" MODIFIED="2012-03-10 16:50:57 -0500" MODIFIED_BY="[Empty name]" RESULT="YES" STUDY_ID="STD-Ben_x002d_Menachem-2007">
<DESCRIPTION>
<P>Probably yes - statement of "double-blind"</P>
</DESCRIPTION>
</QUALITY_ITEM_DATA_ENTRY>
<QUALITY_ITEM_DATA_ENTRY GROUP_ID="QIG-03.01" MODIFIED="2012-03-10 17:01:39 -0500" MODIFIED_BY="[Empty name]" RESULT="YES" STUDY_ID="STD-Chung-2010">
<DESCRIPTION>
<P>Probably yes - statement of "double-blind"</P>
</DESCRIPTION>
</QUALITY_ITEM_DATA_ENTRY>
<QUALITY_ITEM_DATA_ENTRY GROUP_ID="QIG-03.01" MODIFIED="2012-03-10 17:03:15 -0500" MODIFIED_BY="[Empty name]" RESULT="YES" STUDY_ID="STD-Halasz-2009">
<DESCRIPTION>
<P>Probably yes - statement of "double-blind"</P>
</DESCRIPTION>
</QUALITY_ITEM_DATA_ENTRY>
</QUALITY_ITEM_DATA>
</QUALITY_ITEM>
<QUALITY_ITEM CORE_ITEM="YES" ID="QIT-04" LEVEL="GROUP" MODIFIED="2012-03-24 16:40:07 -0400" MODIFIED_BY="[Empty name]" NO="4">
<NAME>Blinding of outcome assessment (detection bias)</NAME>
<DESCRIPTION>
<P>Detection bias due to knowledge of the allocated interventions by outcome assessors</P>
</DESCRIPTION>
<QUALITY_ITEM_DATA_ENTRY_GROUP ID="QIG-04.01" NO="1">
<NAME>All outcomes</NAME>
</QUALITY_ITEM_DATA_ENTRY_GROUP>
<QUALITY_ITEM_DATA>
<QUALITY_ITEM_DATA_ENTRY GROUP_ID="QIG-04.01" MODIFIED="2012-03-10 16:51:08 -0500" MODIFIED_BY="[Empty name]" RESULT="YES" STUDY_ID="STD-Ben_x002d_Menachem-2007">
<DESCRIPTION>
<P>Probably yes - statement of "double-blind"</P>
</DESCRIPTION>
</QUALITY_ITEM_DATA_ENTRY>
<QUALITY_ITEM_DATA_ENTRY GROUP_ID="QIG-04.01" MODIFIED="2012-03-10 17:01:42 -0500" MODIFIED_BY="[Empty name]" RESULT="YES" STUDY_ID="STD-Chung-2010">
<DESCRIPTION>
<P>Probably yes - statement of "double-blind"</P>
</DESCRIPTION>
</QUALITY_ITEM_DATA_ENTRY>
<QUALITY_ITEM_DATA_ENTRY GROUP_ID="QIG-04.01" MODIFIED="2012-03-10 17:03:17 -0500" MODIFIED_BY="[Empty name]" RESULT="YES" STUDY_ID="STD-Halasz-2009">
<DESCRIPTION>
<P>Probably yes - statement of "double-blind"</P>
</DESCRIPTION>
</QUALITY_ITEM_DATA_ENTRY>
</QUALITY_ITEM_DATA>
</QUALITY_ITEM>
<QUALITY_ITEM CORE_ITEM="YES" ID="QIT-05" LEVEL="GROUP" MODIFIED="2012-04-02 14:19:52 -0400" MODIFIED_BY="[Empty name]" NO="5">
<NAME>Incomplete outcome data (attrition bias)</NAME>
<DESCRIPTION>
<P>Attrition bias due to amount, nature or handling of incomplete outcome data</P>
</DESCRIPTION>
<QUALITY_ITEM_DATA_ENTRY_GROUP ID="QIG-05.01" NO="1">
<NAME>All outcomes</NAME>
</QUALITY_ITEM_DATA_ENTRY_GROUP>
<QUALITY_ITEM_DATA>
<QUALITY_ITEM_DATA_ENTRY GROUP_ID="QIG-05.01" MODIFIED="2012-04-02 14:19:52 -0400" MODIFIED_BY="[Empty name]" RESULT="UNKNOWN" STUDY_ID="STD-Ben_x002d_Menachem-2007">
<DESCRIPTION>
<P>Not well addressed in the publication. Number of patients missing stated, reasons differed across groups. Failure to adhere to ITT principle.</P>
</DESCRIPTION>
</QUALITY_ITEM_DATA_ENTRY>
<QUALITY_ITEM_DATA_ENTRY GROUP_ID="QIG-05.01" MODIFIED="2012-04-02 14:19:44 -0400" MODIFIED_BY="[Empty name]" RESULT="UNKNOWN" STUDY_ID="STD-Chung-2010">
<DESCRIPTION>
<P>Not well addressed in the publication. Number of patients missing stated, reasons differed across groups. Failure to adhere to ITT principle.</P>
</DESCRIPTION>
</QUALITY_ITEM_DATA_ENTRY>
<QUALITY_ITEM_DATA_ENTRY GROUP_ID="QIG-05.01" MODIFIED="2012-04-02 14:19:35 -0400" MODIFIED_BY="[Empty name]" RESULT="UNKNOWN" STUDY_ID="STD-Halasz-2009">
<DESCRIPTION>
<P>Not well addressed in the publication. Number of patients missing stated, reasons differed across groups. Failure to adhere to ITT principle.</P>
</DESCRIPTION>
</QUALITY_ITEM_DATA_ENTRY>
</QUALITY_ITEM_DATA>
</QUALITY_ITEM>
<QUALITY_ITEM CORE_ITEM="YES" ID="QIT-06" LEVEL="STUDY" MODIFIED="2012-03-24 16:40:07 -0400" MODIFIED_BY="[Empty name]" NO="6">
<NAME>Selective reporting (reporting bias)</NAME>
<DESCRIPTION>
<P>Reporting bias due to selective outcome reporting</P>
</DESCRIPTION>
<QUALITY_ITEM_DATA>
<QUALITY_ITEM_DATA_ENTRY MODIFIED="2012-03-10 16:53:12 -0500" MODIFIED_BY="[Empty name]" RESULT="NO" STUDY_ID="STD-Ben_x002d_Menachem-2007">
<DESCRIPTION>
<P>Not all of the study's pre-specified outcomes have been reported when comparing to the FDA files and the peer-reviewed publication</P>
</DESCRIPTION>
</QUALITY_ITEM_DATA_ENTRY>
<QUALITY_ITEM_DATA_ENTRY MODIFIED="2012-03-10 16:53:26 -0500" MODIFIED_BY="[Empty name]" RESULT="NO" STUDY_ID="STD-Chung-2010">
<DESCRIPTION>
<P>Not all of the study's pre-specified outcomes have been reported when comparing to the FDA files and the peer-reviewed publication</P>
</DESCRIPTION>
</QUALITY_ITEM_DATA_ENTRY>
<QUALITY_ITEM_DATA_ENTRY MODIFIED="2012-03-10 16:53:23 -0500" MODIFIED_BY="[Empty name]" RESULT="NO" STUDY_ID="STD-Halasz-2009">
<DESCRIPTION>
<P>Not all of the study's pre-specified outcomes have been reported when comparing to the FDA files and the peer-reviewed publication</P>
</DESCRIPTION>
</QUALITY_ITEM_DATA_ENTRY>
</QUALITY_ITEM_DATA>
</QUALITY_ITEM>
<QUALITY_ITEM CORE_ITEM="YES" ID="QIT-07" LEVEL="STUDY" MODIFIED="2012-04-04 16:10:11 -0400" MODIFIED_BY="[Empty name]" NO="7">
<NAME>Other bias</NAME>
<DESCRIPTION>
<P>Bias due to problems not covered elsewhere in the table</P>
</DESCRIPTION>
<QUALITY_ITEM_DATA>
<QUALITY_ITEM_DATA_ENTRY MODIFIED="2012-04-04 16:09:52 -0400" MODIFIED_BY="[Empty name]" RESULT="UNKNOWN" STUDY_ID="STD-Ben_x002d_Menachem-2007">
<DESCRIPTION>
<P>Not addressed by the publication</P>
</DESCRIPTION>
</QUALITY_ITEM_DATA_ENTRY>
<QUALITY_ITEM_DATA_ENTRY MODIFIED="2012-04-04 16:10:01 -0400" MODIFIED_BY="[Empty name]" RESULT="UNKNOWN" STUDY_ID="STD-Chung-2010">
<DESCRIPTION>
<P>Not addressed by the publication.</P>
</DESCRIPTION>
</QUALITY_ITEM_DATA_ENTRY>
<QUALITY_ITEM_DATA_ENTRY MODIFIED="2012-04-04 16:10:11 -0400" MODIFIED_BY="[Empty name]" RESULT="UNKNOWN" STUDY_ID="STD-Halasz-2009">
<DESCRIPTION>
<P>Not addressed by the publication.</P>
</DESCRIPTION>
</QUALITY_ITEM_DATA_ENTRY>
</QUALITY_ITEM_DATA>
</QUALITY_ITEM>
</QUALITY_ITEMS>
<SOF_TABLES/>
<ADDITIONAL_TABLES/>
<ANALYSES_AND_DATA CALCULATED_DATA="YES" MODIFIED="2012-03-29 11:30:35 -0400" MODIFIED_BY="[Empty name]">
<COMPARISON ID="CMP-001" MODIFIED="2012-03-29 11:30:35 -0400" MODIFIED_BY="[Empty name]" NO="1">
<NAME>Lacosamide vs. Placebo</NAME>
<CONT_OUTCOME CHI2="0.0" CI_END="0.0" CI_START="0.0" CI_STUDY="95" CI_TOTAL="95" DF="0" EFFECT_MEASURE="MD" EFFECT_SIZE="0.0" ESTIMABLE="NO" I2="0.0" I2_Q="0.0" ID="CMP-001.01" MODIFIED="2012-03-19 16:44:54 -0400" MODIFIED_BY="[Empty name]" NO="1" P_CHI2="0.0" P_Q="0.0" P_Z="0.0" Q="0.0" RANDOM="YES" SCALE="100.0" SORT_BY="STUDY" STUDIES="0" SUBGROUPS="NO" SUBGROUP_TEST="YES" TAU2="NaN" TOTALS="YES" TOTAL_1="0" TOTAL_2="0" UNITS="" WEIGHT="0.0" Z="0.0">
<NAME>Change in Seizure Frequency per 28 days from Baseline to Maintenance</NAME>
<GROUP_LABEL_1>Lacosamide</GROUP_LABEL_1>
<GROUP_LABEL_2>Placebo</GROUP_LABEL_2>
<GRAPH_LABEL_1>Favours lacosamide</GRAPH_LABEL_1>
<GRAPH_LABEL_2>Favours placebo</GRAPH_LABEL_2>
</CONT_OUTCOME>
<DICH_OUTCOME CHI2="1.9448067220526686" CI_END="2.077528233510799" CI_START="1.3640830716084944" CI_STUDY="95" CI_TOTAL="95" DF="2" EFFECT_MEASURE="RR" EFFECT_SIZE="1.6834254049766448" ESTIMABLE="YES" EVENTS_1="357" EVENTS_2="81" I2="0.0" I2_Q="0.0" ID="CMP-001.02" LOG_CI_END="0.3175469345377981" LOG_CI_START="0.1348408193253006" LOG_EFFECT_SIZE="0.22619387693154933" METHOD="MH" MODIFIED="2012-03-24 16:16:54 -0400" MODIFIED_BY="[Empty name]" NO="2" P_CHI2="0.37817314499557253" P_Q="1.0" P_Z="1.2163815571833373E-6" Q="0.0" RANDOM="YES" SCALE="100.0" SORT_BY="STUDY" STUDIES="3" SUBGROUPS="NO" SUBGROUP_TEST="YES" SWAP_EVENTS="NO" TAU2="0.0" TOTALS="YES" TOTAL_1="944" TOTAL_2="364" WEIGHT="100.0" Z="4.852950343711288">
<NAME>50% Responder Rate (ITT)</NAME>
<GROUP_LABEL_1>Lacosamide</GROUP_LABEL_1>
<GROUP_LABEL_2>Placebo</GROUP_LABEL_2>
<GRAPH_LABEL_1>Favours placebo</GRAPH_LABEL_1>
<GRAPH_LABEL_2>Favours lacosamide</GRAPH_LABEL_2>
<DICH_DATA CI_END="2.566114239838295" CI_START="1.1426487539774883" EFFECT_SIZE="1.7123572170301142" ESTIMABLE="YES" EVENTS_1="119" EVENTS_2="21" LOG_CI_END="0.40927598665582376" LOG_CI_START="0.05791275038414473" LOG_EFFECT_SIZE="0.23359436851998425" MODIFIED="2012-03-24 16:16:13 -0400" MODIFIED_BY="[Empty name]" ORDER="1" O_E="0.0" SE="0.2063925042620545" STUDY_ID="STD-Ben_x002d_Menachem-2007" TOTAL_1="321" TOTAL_2="97" VAR="0.04259786581556218" WEIGHT="27.039180809877365"/>
<DICH_DATA CI_END="3.2992196246502035" CI_START="1.3956588480048246" EFFECT_SIZE="2.145829690505333" ESTIMABLE="YES" EVENTS_1="118" EVENTS_2="19" LOG_CI_END="0.5184112269120866" LOG_CI_START="0.14477927320438022" LOG_EFFECT_SIZE="0.33159525005823337" MODIFIED="2012-03-24 16:16:13 -0400" MODIFIED_BY="[Empty name]" ORDER="2" O_E="0.0" SE="0.219473259115906" STUDY_ID="STD-Chung-2010" TOTAL_1="301" TOTAL_2="104" VAR="0.048168511466957616" WEIGHT="23.91212351853541"/>
<DICH_DATA CI_END="2.000638819567358" CI_START="1.0972094834211314" EFFECT_SIZE="1.481593697924557" ESTIMABLE="YES" EVENTS_1="120" EVENTS_2="41" LOG_CI_END="0.30116869142128694" LOG_CI_START="0.0402895526507455" LOG_EFFECT_SIZE="0.17072912203601626" MODIFIED="2012-03-24 16:16:13 -0400" MODIFIED_BY="[Empty name]" ORDER="3" O_E="0.0" SE="0.15324169748637995" STUDY_ID="STD-Halasz-2009" TOTAL_1="322" TOTAL_2="163" VAR="0.023483017848507183" WEIGHT="49.048695671587225"/>
</DICH_OUTCOME>
<DICH_OUTCOME CHI2="1.7105856711549383" CI_END="5.055163757224011" CI_START="1.9401705313635431" CI_STUDY="95" CI_TOTAL="95" DF="2" EFFECT_MEASURE="RR" EFFECT_SIZE="3.131753462995297" ESTIMABLE="YES" EVENTS_1="160" EVENTS_2="18" I2="0.0" I2_Q="0.0" ID="CMP-001.03" LOG_CI_END="0.7037352287117544" LOG_CI_START="0.28783990393810904" LOG_EFFECT_SIZE="0.4957875663249318" METHOD="MH" MODIFIED="2012-03-24 16:17:06 -0400" MODIFIED_BY="[Empty name]" NO="3" P_CHI2="0.4251589848237207" P_Q="1.0" P_Z="2.9692670283759945E-6" Q="0.0" RANDOM="YES" SCALE="100.0" SORT_BY="STUDY" STUDIES="3" SUBGROUPS="NO" SUBGROUP_TEST="YES" SWAP_EVENTS="NO" TAU2="0.0" TOTALS="YES" TOTAL_1="944" TOTAL_2="364" WEIGHT="100.0" Z="4.672934347162953">
<NAME>Discontinuation of Study Drug due to Adverse Effects (ITT)</NAME>
<GROUP_LABEL_1>Lacosamide</GROUP_LABEL_1>
<GROUP_LABEL_2>Placebo</GROUP_LABEL_2>
<GRAPH_LABEL_1>Favours lacosamide</GRAPH_LABEL_1>
<GRAPH_LABEL_2>Favours placebo</GRAPH_LABEL_2>
<DICH_DATA CI_END="9.337571908790226" CI_START="1.602209799556947" EFFECT_SIZE="3.8679127725856697" ESTIMABLE="YES" EVENTS_1="64" EVENTS_2="5" LOG_CI_END="0.9702339593450665" LOG_CI_START="0.2047193836734159" LOG_EFFECT_SIZE="0.5874766715092411" MODIFIED="2012-03-24 16:16:35 -0400" MODIFIED_BY="[Empty name]" ORDER="4" O_E="0.0" SE="0.44966705110779104" STUDY_ID="STD-Ben_x002d_Menachem-2007" TOTAL_1="321" TOTAL_2="97" VAR="0.20220045685197677" WEIGHT="29.516247830213118"/>
<DICH_DATA CI_END="10.365316489981735" CI_START="1.7709018455682541" EFFECT_SIZE="4.284385382059801" ESTIMABLE="YES" EVENTS_1="62" EVENTS_2="5" LOG_CI_END="1.015582567187642" LOG_CI_START="0.24819449054670226" LOG_EFFECT_SIZE="0.6318885288671721" MODIFIED="2012-03-24 16:16:35 -0400" MODIFIED_BY="[Empty name]" ORDER="5" O_E="0.0" SE="0.4507675548511309" STUDY_ID="STD-Chung-2010" TOTAL_1="301" TOTAL_2="104" VAR="0.20319138850646729" WEIGHT="29.372301846518955"/>
<DICH_DATA CI_END="4.539832718666208" CI_START="1.0195334402496847" EFFECT_SIZE="2.1513975155279503" ESTIMABLE="YES" EVENTS_1="34" EVENTS_2="8" LOG_CI_END="0.6570398505005737" LOG_CI_START="0.008401475016303292" LOG_EFFECT_SIZE="0.3327206627584385" MODIFIED="2012-03-24 16:16:35 -0400" MODIFIED_BY="[Empty name]" ORDER="6" O_E="0.0" SE="0.38101339257120237" STUDY_ID="STD-Halasz-2009" TOTAL_1="322" TOTAL_2="163" VAR="0.14517120531861719" WEIGHT="41.11145032326793"/>
</DICH_OUTCOME>
<DICH_OUTCOME CHI2="0.3647602152202889" CI_END="11.36750967110067" CI_START="2.226015859651305" CI_STUDY="95" CI_TOTAL="95" DF="2" EFFECT_MEASURE="RR" EFFECT_SIZE="5.030333668118814" ESTIMABLE="YES" EVENTS_1="88" EVENTS_2="6" I2="0.0" I2_Q="0.0" ID="CMP-001.04" LOG_CI_END="1.0556653323606617" LOG_CI_START="0.34752825421904443" LOG_EFFECT_SIZE="0.7015967932898531" METHOD="MH" MODIFIED="2012-03-20 11:35:46 -0400" MODIFIED_BY="[Empty name]" NO="4" P_CHI2="0.8332845861421805" P_Q="1.0" P_Z="1.028687166208685E-4" Q="0.0" RANDOM="YES" SCALE="100.0" SORT_BY="STUDY" STUDIES="3" SUBGROUPS="NO" SUBGROUP_TEST="YES" SWAP_EVENTS="NO" TAU2="0.0" TOTALS="YES" TOTAL_1="944" TOTAL_2="364" WEIGHT="100.0" Z="3.883723897428526">
<NAME>Ataxia</NAME>
<GROUP_LABEL_1>Lacosamide</GROUP_LABEL_1>
<GROUP_LABEL_2>Placebo</GROUP_LABEL_2>
<GRAPH_LABEL_1>Favours lacosamide</GRAPH_LABEL_1>
<GRAPH_LABEL_2>Favours placebo</GRAPH_LABEL_2>
<DICH_DATA CI_END="13.348512654713389" CI_START="1.340777142536779" EFFECT_SIZE="4.230529595015576" ESTIMABLE="YES" EVENTS_1="42" EVENTS_2="3" LOG_CI_END="1.1254328775480642" LOG_CI_START="0.12735659753115727" LOG_EFFECT_SIZE="0.6263947375396107" MODIFIED="2012-03-20 11:34:15 -0400" MODIFIED_BY="[Empty name]" ORDER="7" O_E="0.0" SE="0.5862749474391975" STUDY_ID="STD-Ben_x002d_Menachem-2007" TOTAL_1="321" TOTAL_2="97" VAR="0.3437183139948338" WEIGHT="50.339303300695846"/>
<DICH_DATA CI_END="20.63270940304829" CI_START="1.216503689381194" EFFECT_SIZE="5.009966777408638" ESTIMABLE="YES" EVENTS_1="29" EVENTS_2="2" LOG_CI_END="1.3145562614938213" LOG_CI_START="0.08511343038600253" LOG_EFFECT_SIZE="0.699834845939912" MODIFIED="2012-03-20 11:34:58 -0400" MODIFIED_BY="[Empty name]" ORDER="8" O_E="0.0" SE="0.722180804832898" STUDY_ID="STD-Chung-2010" TOTAL_1="301" TOTAL_2="104" VAR="0.5215451148690924" WEIGHT="33.175539305995954"/>
<DICH_DATA CI_END="64.095782896101" CI_START="1.1553986388958246" EFFECT_SIZE="8.605590062111801" ESTIMABLE="YES" EVENTS_1="17" EVENTS_2="1" LOG_CI_END="1.8068294565827623" LOG_CI_START="0.06273185159003915" LOG_EFFECT_SIZE="0.9347806540864009" MODIFIED="2012-03-20 11:35:46 -0400" MODIFIED_BY="[Empty name]" ORDER="9" O_E="0.0" SE="1.0244915665951084" STUDY_ID="STD-Halasz-2009" TOTAL_1="322" TOTAL_2="163" VAR="1.0495829700244996" WEIGHT="16.485157393308192"/>
</DICH_OUTCOME>
<DICH_OUTCOME CHI2="0.9902445428742682" CI_END="5.01251625423397" CI_START="2.431130740223296" CI_STUDY="95" CI_TOTAL="95" DF="2" EFFECT_MEASURE="RR" EFFECT_SIZE="3.4908569652074166" ESTIMABLE="YES" EVENTS_1="289" EVENTS_2="29" I2="0.0" I2_Q="0.0" ID="CMP-001.05" LOG_CI_END="0.7000557939300193" LOG_CI_START="0.3858083147589158" LOG_EFFECT_SIZE="0.5429320543444676" METHOD="MH" MODIFIED="2012-03-28 11:04:28 -0400" MODIFIED_BY="[Empty name]" NO="5" P_CHI2="0.6094964364957028" P_Q="1.0" P_Z="1.2653823360611536E-11" Q="0.0" RANDOM="YES" SCALE="100.0" SORT_BY="STUDY" STUDIES="3" SUBGROUPS="NO" SUBGROUP_TEST="YES" SWAP_EVENTS="NO" TAU2="0.0" TOTALS="YES" TOTAL_1="944" TOTAL_2="364" WEIGHT="100.0" Z="6.772542935742038">
<NAME>Dizziness</NAME>
<GROUP_LABEL_1>Lacosamide</GROUP_LABEL_1>
<GROUP_LABEL_2>Placebo</GROUP_LABEL_2>
<GRAPH_LABEL_1>Favours lacosamide</GRAPH_LABEL_1>
<GRAPH_LABEL_2>Favours placebo</GRAPH_LABEL_2>
<DICH_DATA CI_END="6.202085049540261" CI_START="1.8468504587183574" EFFECT_SIZE="3.384423676012461" ESTIMABLE="YES" EVENTS_1="112" EVENTS_2="10" LOG_CI_END="0.7925377174467391" LOG_CI_START="0.26643173161636957" LOG_EFFECT_SIZE="0.5294847245315544" MODIFIED="2012-03-20 11:37:32 -0400" MODIFIED_BY="[Empty name]" ORDER="10" O_E="0.0" SE="0.30903726034338996" STUDY_ID="STD-Ben_x002d_Menachem-2007" TOTAL_1="321" TOTAL_2="97" VAR="0.09550402828054817" WEIGHT="35.677722149544884"/>
<DICH_DATA CI_END="7.518412090699938" CI_START="2.39160651598855" EFFECT_SIZE="4.240410752038659" ESTIMABLE="YES" EVENTS_1="135" EVENTS_2="11" LOG_CI_END="0.8761261260881184" LOG_CI_START="0.3786897279953178" LOG_EFFECT_SIZE="0.627407927041718" MODIFIED="2012-03-20 11:37:46 -0400" MODIFIED_BY="[Empty name]" ORDER="11" O_E="0.0" SE="0.2921966025895939" STUDY_ID="STD-Chung-2010" TOTAL_1="301" TOTAL_2="104" VAR="0.08537885456490107" WEIGHT="39.90878306484601"/>
<DICH_DATA CI_END="5.52701730126917" CI_START="1.2778834576081743" EFFECT_SIZE="2.657608695652174" ESTIMABLE="YES" EVENTS_1="42" EVENTS_2="8" LOG_CI_END="0.7424908240596059" LOG_CI_START="0.10649124816856165" LOG_EFFECT_SIZE="0.4244910361140838" MODIFIED="2012-03-20 11:38:06 -0400" MODIFIED_BY="[Empty name]" ORDER="12" O_E="0.0" SE="0.37358929912707434" STUDY_ID="STD-Halasz-2009" TOTAL_1="322" TOTAL_2="163" VAR="0.13956896442225863" WEIGHT="24.41349478560911"/>
</DICH_OUTCOME>
<DICH_OUTCOME CHI2="0.815768417781771" CI_END="3.851475204151834" CI_START="1.0785626326796833" CI_STUDY="95" CI_TOTAL="95" DF="1" EFFECT_MEASURE="RR" EFFECT_SIZE="2.0381504448618415" ESTIMABLE="YES" EVENTS_1="63" EVENTS_2="11" I2="0.0" I2_Q="0.0" ID="CMP-001.06" LOG_CI_END="0.585627106212619" LOG_CI_START="0.032845369871915046" LOG_EFFECT_SIZE="0.30923623804226696" METHOD="MH" MODIFIED="2012-03-20 11:43:11 -0400" MODIFIED_BY="[Empty name]" NO="6" P_CHI2="0.3664203528624175" P_Q="1.0" P_Z="0.028316056742512204" Q="0.0" RANDOM="YES" SCALE="100.0" SORT_BY="STUDY" STUDIES="2" SUBGROUPS="NO" SUBGROUP_TEST="YES" SWAP_EVENTS="NO" TAU2="0.0" TOTALS="YES" TOTAL_1="643" TOTAL_2="260" WEIGHT="100.0" Z="2.1928795740962648">
<NAME>Fatigue</NAME>
<GROUP_LABEL_1>Lacosamide</GROUP_LABEL_1>
<GROUP_LABEL_2>Placebo</GROUP_LABEL_2>
<GRAPH_LABEL_1>Favours lacosamide</GRAPH_LABEL_1>
<GRAPH_LABEL_2>Favours placebo</GRAPH_LABEL_2>
<DICH_DATA CI_END="6.659789751955689" CI_START="1.1106006000742583" EFFECT_SIZE="2.7196261682242993" ESTIMABLE="YES" EVENTS_1="45" EVENTS_2="5" LOG_CI_END="0.823460518808924" LOG_CI_START="0.045557903792471315" LOG_EFFECT_SIZE="0.43450921130069764" MODIFIED="2012-03-20 11:42:59 -0400" MODIFIED_BY="[Empty name]" ORDER="13" O_E="0.0" SE="0.45694384674071165" STUDY_ID="STD-Ben_x002d_Menachem-2007" TOTAL_1="321" TOTAL_2="97" VAR="0.208797679074199" WEIGHT="50.495992020592986"/>
<DICH_DATA CI_END="3.7521652598143893" CI_START="0.6146445239618569" EFFECT_SIZE="1.5186335403726707" ESTIMABLE="YES" EVENTS_1="18" EVENTS_2="6" LOG_CI_END="0.5742819581305081" LOG_CI_START="-0.21137598327492935" LOG_EFFECT_SIZE="0.18145298742778931" MODIFIED="2012-03-20 11:43:11 -0400" MODIFIED_BY="[Empty name]" ORDER="15" O_E="0.0" SE="0.461499363851086" STUDY_ID="STD-Halasz-2009" TOTAL_1="322" TOTAL_2="163" VAR="0.21298166283495704" WEIGHT="49.504007979407014"/>
</DICH_OUTCOME>
<DICH_OUTCOME CHI2="1.1468203317610401" CI_END="1.9160421873524687" CI_START="0.9160941946892303" CI_STUDY="95" CI_TOTAL="95" DF="2" EFFECT_MEASURE="RR" EFFECT_SIZE="1.324867964973586" ESTIMABLE="YES" EVENTS_1="120" EVENTS_2="33" I2="0.0" I2_Q="0.0" ID="CMP-001.07" LOG_CI_END="0.28240506712910085" LOG_CI_START="-0.03805986898438669" LOG_EFFECT_SIZE="0.12217259907235704" METHOD="MH" MODIFIED="2012-03-20 11:44:09 -0400" MODIFIED_BY="[Empty name]" NO="7" P_CHI2="0.5636003621310232" P_Q="1.0" P_Z="0.13506703612716017" Q="0.0" RANDOM="YES" SCALE="100.0" SORT_BY="STUDY" STUDIES="3" SUBGROUPS="NO" SUBGROUP_TEST="YES" SWAP_EVENTS="NO" TAU2="0.0" TOTALS="YES" TOTAL_1="944" TOTAL_2="364" WEIGHT="100.0" Z="1.4944155637337668">
<NAME>Headache</NAME>
<GROUP_LABEL_1>Lacosamide</GROUP_LABEL_1>
<GROUP_LABEL_2>Placebo</GROUP_LABEL_2>
<GRAPH_LABEL_1>Favours lacosamide</GRAPH_LABEL_1>
<GRAPH_LABEL_2>Favours placebo</GRAPH_LABEL_2>
<DICH_DATA CI_END="3.4125607287218154" CI_START="0.893253411328799" EFFECT_SIZE="1.745932848736587" ESTIMABLE="YES" EVENTS_1="52" EVENTS_2="9" LOG_CI_END="0.53308038866833" LOG_CI_START="-0.04902531655463592" LOG_EFFECT_SIZE="0.24202753605684704" MODIFIED="2012-03-20 11:43:46 -0400" MODIFIED_BY="[Empty name]" ORDER="16" O_E="0.0" SE="0.34193177271768277" STUDY_ID="STD-Ben_x002d_Menachem-2007" TOTAL_1="321" TOTAL_2="97" VAR="0.11691733719385707" WEIGHT="30.308003170150062"/>
<DICH_DATA CI_END="1.9641269705622646" CI_START="0.577836650231885" EFFECT_SIZE="1.0653377630121816" ESTIMABLE="YES" EVENTS_1="37" EVENTS_2="12" LOG_CI_END="0.29316955923106125" LOG_CI_START="-0.23819491578244692" LOG_EFFECT_SIZE="0.027487321724307172" MODIFIED="2012-03-20 11:43:58 -0400" MODIFIED_BY="[Empty name]" ORDER="17" O_E="0.0" SE="0.31212612291950687" STUDY_ID="STD-Chung-2010" TOTAL_1="301" TOTAL_2="104" VAR="0.09742271660876312" WEIGHT="36.372738819707536"/>
<DICH_DATA CI_END="2.478001527700832" CI_START="0.6901171040383577" EFFECT_SIZE="1.3077122153209109" ESTIMABLE="YES" EVENTS_1="31" EVENTS_2="12" LOG_CI_END="0.3941015697849344" LOG_CI_START="-0.16107720879538498" LOG_EFFECT_SIZE="0.11651218049477471" MODIFIED="2012-03-20 11:44:09 -0400" MODIFIED_BY="[Empty name]" ORDER="18" O_E="0.0" SE="0.3261147627173556" STUDY_ID="STD-Halasz-2009" TOTAL_1="322" TOTAL_2="163" VAR="0.10635083846219717" WEIGHT="33.3192580101424"/>
</DICH_OUTCOME>
<DICH_OUTCOME CHI2="3.0082168805661027" CI_END="4.57709769564731" CI_START="1.2182961891856272" CI_STUDY="95" CI_TOTAL="95" DF="2" EFFECT_MEASURE="RR" EFFECT_SIZE="2.3614107393965655" ESTIMABLE="YES" EVENTS_1="108" EVENTS_2="16" I2="33.51543191847161" I2_Q="0.0" ID="CMP-001.08" LOG_CI_END="0.6605901823044507" LOG_CI_START="0.08575288574442638" LOG_EFFECT_SIZE="0.3731715340244386" METHOD="MH" MODIFIED="2012-03-20 11:48:56 -0400" MODIFIED_BY="[Empty name]" NO="8" P_CHI2="0.2222153940269358" P_Q="1.0" P_Z="0.010936236135801209" Q="0.0" RANDOM="YES" SCALE="100.0" SORT_BY="STUDY" STUDIES="3" SUBGROUPS="NO" SUBGROUP_TEST="YES" SWAP_EVENTS="NO" TAU2="0.11797993618183505" TOTALS="YES" TOTAL_1="944" TOTAL_2="364" WEIGHT="100.0" Z="2.544729686540408">
<NAME>Nausea</NAME>
<GROUP_LABEL_1>Lacosamide</GROUP_LABEL_1>
<GROUP_LABEL_2>Placebo</GROUP_LABEL_2>
<GRAPH_LABEL_1>Favours lacosamide</GRAPH_LABEL_1>
<GRAPH_LABEL_2>Favours placebo</GRAPH_LABEL_2>
<DICH_DATA CI_END="3.0404681117453274" CI_START="0.7845553626835411" EFFECT_SIZE="1.5444790584977501" ESTIMABLE="YES" EVENTS_1="46" EVENTS_2="9" LOG_CI_END="0.48294045291702914" LOG_CI_START="-0.10537640470978514" LOG_EFFECT_SIZE="0.188782024103622" MODIFIED="2012-03-20 11:48:34 -0400" MODIFIED_BY="[Empty name]" ORDER="19" O_E="0.0" SE="0.34558023438540353" STUDY_ID="STD-Ben_x002d_Menachem-2007" TOTAL_1="321" TOTAL_2="97" VAR="0.11942569839787044" WEIGHT="48.02573921221195"/>
<DICH_DATA CI_END="6.816117806616759" CI_START="1.120925046664212" EFFECT_SIZE="2.7641196013289036" ESTIMABLE="YES" EVENTS_1="40" EVENTS_2="5" LOG_CI_END="0.8335370879677768" LOG_CI_START="0.0495765734259844" LOG_EFFECT_SIZE="0.44155683069688056" MODIFIED="2012-03-20 11:48:45 -0400" MODIFIED_BY="[Empty name]" ORDER="20" O_E="0.0" SE="0.46050228690898243" STUDY_ID="STD-Chung-2010" TOTAL_1="301" TOTAL_2="104" VAR="0.21206235624840278" WEIGHT="34.5458183855168"/>
<DICH_DATA CI_END="23.3900232048362" CI_START="1.3256173605848711" EFFECT_SIZE="5.568322981366459" ESTIMABLE="YES" EVENTS_1="22" EVENTS_2="2" LOG_CI_END="1.3690306526653873" LOG_CI_START="0.12241818306731662" LOG_EFFECT_SIZE="0.7457244178663519" MODIFIED="2012-03-20 11:48:56 -0400" MODIFIED_BY="[Empty name]" ORDER="21" O_E="0.0" SE="0.732266335473153" STUDY_ID="STD-Halasz-2009" TOTAL_1="322" TOTAL_2="163" VAR="0.5362139860672803" WEIGHT="17.42844240227125"/>
</DICH_OUTCOME>
<DICH_OUTCOME CHI2="0.07115970957050857" CI_END="2.5681325736701526" CI_START="0.8034806926932757" CI_STUDY="95" CI_TOTAL="95" DF="1" EFFECT_MEASURE="RR" EFFECT_SIZE="1.43646960957086" ESTIMABLE="YES" EVENTS_1="58" EVENTS_2="13" I2="0.0" I2_Q="0.0" ID="CMP-001.09" LOG_CI_END="0.4096174393840648" LOG_CI_START="-0.0950245546909474" LOG_EFFECT_SIZE="0.15729644234655868" METHOD="MH" MODIFIED="2012-03-20 11:51:05 -0400" MODIFIED_BY="[Empty name]" NO="9" P_CHI2="0.7896556740951602" P_Q="1.0" P_Z="0.22176894883032938" Q="0.0" RANDOM="YES" SCALE="100.0" SORT_BY="STUDY" STUDIES="2" SUBGROUPS="NO" SUBGROUP_TEST="YES" SWAP_EVENTS="NO" TAU2="0.0" TOTALS="YES" TOTAL_1="622" TOTAL_2="201" WEIGHT="100.0" Z="1.2218379188225454">
<NAME>Somnolence</NAME>
<GROUP_LABEL_1>Lacosamide</GROUP_LABEL_1>
<GROUP_LABEL_2>Placebo</GROUP_LABEL_2>
<GRAPH_LABEL_1>Favours lacosamide</GRAPH_LABEL_1>
<GRAPH_LABEL_2>Favours placebo</GRAPH_LABEL_2>
<DICH_DATA CI_END="3.631511094158973" CI_START="0.6712231326695742" EFFECT_SIZE="1.5612668743509865" ESTIMABLE="YES" EVENTS_1="31" EVENTS_2="6" LOG_CI_END="0.5600873752562365" LOG_CI_START="-0.1731330846322329" LOG_EFFECT_SIZE="0.19347714531200183" MODIFIED="2012-03-20 11:50:44 -0400" MODIFIED_BY="[Empty name]" ORDER="22" O_E="0.0" SE="0.4306973276382992" STUDY_ID="STD-Ben_x002d_Menachem-2007" TOTAL_1="321" TOTAL_2="97" VAR="0.18550018803477245" WEIGHT="47.36937180933755"/>
<DICH_DATA CI_END="2.968494179566058" CI_START="0.5983136816469686" EFFECT_SIZE="1.332700522069293" ESTIMABLE="YES" EVENTS_1="27" EVENTS_2="7" LOG_CI_END="0.4725362017260083" LOG_CI_START="-0.22307106602667331" LOG_EFFECT_SIZE="0.1247325678496675" MODIFIED="2012-03-20 11:50:57 -0400" MODIFIED_BY="[Empty name]" ORDER="23" O_E="0.0" SE="0.40860315238943357" STUDY_ID="STD-Chung-2010" TOTAL_1="301" TOTAL_2="104" VAR="0.16695653614258266" WEIGHT="52.63062819066245"/>
</DICH_OUTCOME>
<DICH_OUTCOME CHI2="1.2110599484540907" CI_END="3.024002099082441" CI_START="0.97261485390025" CI_STUDY="95" CI_TOTAL="95" DF="2" EFFECT_MEASURE="RR" EFFECT_SIZE="1.7149896092376533" ESTIMABLE="YES" EVENTS_1="62" EVENTS_2="14" I2="0.0" I2_Q="0.0" ID="CMP-001.10" LOG_CI_END="0.4805820882906785" LOG_CI_START="-0.012059102115514584" LOG_EFFECT_SIZE="0.23426149308758198" METHOD="MH" MODIFIED="2012-03-20 15:52:31 -0400" MODIFIED_BY="[Empty name]" NO="10" P_CHI2="0.5457853601323164" P_Q="1.0" P_Z="0.06232027909053902" Q="0.0" RANDOM="YES" SCALE="100.0" SORT_BY="STUDY" STUDIES="3" SUBGROUPS="NO" SUBGROUP_TEST="YES" SWAP_EVENTS="NO" TAU2="0.0" TOTALS="YES" TOTAL_1="944" TOTAL_2="364" WEIGHT="100.0" Z="1.8640101492027716">
<NAME>Serious Adverse Events</NAME>
<GROUP_LABEL_1>Lacosamide</GROUP_LABEL_1>
<GROUP_LABEL_2>Placebo</GROUP_LABEL_2>
<GRAPH_LABEL_1>Favours lacosamide</GRAPH_LABEL_1>
<GRAPH_LABEL_2>Favours placebo</GRAPH_LABEL_2>
<DICH_DATA CI_END="2.9947648531735442" CI_START="0.44028903449914947" EFFECT_SIZE="1.1482866043613706" ESTIMABLE="YES" EVENTS_1="19" EVENTS_2="5" LOG_CI_END="0.47636272756727555" LOG_CI_START="-0.3562621306109097" LOG_EFFECT_SIZE="0.060050298478182905" MODIFIED="2012-03-20 11:52:03 -0400" MODIFIED_BY="[Empty name]" ORDER="25" O_E="0.0" SE="0.4890879632533857" STUDY_ID="STD-Ben_x002d_Menachem-2007" TOTAL_1="321" TOTAL_2="97" VAR="0.23920703579934519" WEIGHT="35.00762889943263"/>
<DICH_DATA CI_END="5.847984775762604" CI_START="0.5103492286910227" EFFECT_SIZE="1.7275747508305648" ESTIMABLE="YES" EVENTS_1="15" EVENTS_2="3" LOG_CI_END="0.7670062333391853" LOG_CI_START="-0.29213253725727356" LOG_EFFECT_SIZE="0.23743684804095583" MODIFIED="2012-03-20 11:52:48 -0400" MODIFIED_BY="[Empty name]" ORDER="26" O_E="0.0" SE="0.6221433566698295" STUDY_ID="STD-Chung-2010" TOTAL_1="301" TOTAL_2="104" VAR="0.3870623562484027" WEIGHT="21.63494073813418"/>
<DICH_DATA CI_END="5.5901358534071734" CI_START="0.9982852744368518" EFFECT_SIZE="2.36231884057971" ESTIMABLE="YES" EVENTS_1="28" EVENTS_2="6" LOG_CI_END="0.7474223623887764" LOG_CI_START="-7.45335055371456E-4" LOG_EFFECT_SIZE="0.37333851366670245" MODIFIED="2012-03-20 11:55:10 -0400" MODIFIED_BY="[Empty name]" ORDER="27" O_E="0.0" SE="0.4394774089685239" STUDY_ID="STD-Halasz-2009" TOTAL_1="322" TOTAL_2="163" VAR="0.1931403929936872" WEIGHT="43.357430362433185"/>
</DICH_OUTCOME>
<DICH_OUTCOME CHI2="1.3184586441537383" CI_END="6.532777259738253" CI_START="0.7262463313020515" CI_STUDY="95" CI_TOTAL="95" DF="2" EFFECT_MEASURE="RR" EFFECT_SIZE="2.178165631465701" ESTIMABLE="YES" EVENTS_1="24" EVENTS_2="3" I2="0.0" I2_Q="0.0" ID="CMP-001.11" LOG_CI_END="0.8150978508247916" LOG_CI_START="-0.13891604847328118" LOG_EFFECT_SIZE="0.33809090117575524" METHOD="MH" MODIFIED="2012-03-21 11:10:56 -0400" MODIFIED_BY="[Empty name]" NO="11" P_CHI2="0.51724984980135" P_Q="1.0" P_Z="0.16477963073998422" Q="0.0" RANDOM="YES" SCALE="100.0" SORT_BY="STUDY" STUDIES="3" SUBGROUPS="NO" SUBGROUP_TEST="YES" SWAP_EVENTS="NO" TAU2="0.0" TOTALS="YES" TOTAL_1="876" TOTAL_2="343" WEIGHT="100.0" Z="1.389174707606924">
<NAME>Seizure-free during the treatment period</NAME>
<GROUP_LABEL_1>Lacosamide</GROUP_LABEL_1>
<GROUP_LABEL_2>Placebo</GROUP_LABEL_2>
<GRAPH_LABEL_1>Favours placebo</GRAPH_LABEL_1>
<GRAPH_LABEL_2>Favours lacosamide</GRAPH_LABEL_2>
<DICH_DATA CI_END="78.89539639508618" CI_START="0.2620440888856811" EFFECT_SIZE="4.546875" ESTIMABLE="YES" EVENTS_1="7" EVENTS_2="0" LOG_CI_END="1.8970516625435052" LOG_CI_START="-0.5816256325394648" LOG_EFFECT_SIZE="0.6577130150020201" MODIFIED="2012-03-20 15:45:52 -0400" MODIFIED_BY="[Empty name]" ORDER="28" O_E="0.0" SE="1.4559873127822296" STUDY_ID="STD-Ben_x002d_Menachem-2007" TOTAL_1="319" TOTAL_2="96" VAR="2.119899054982818" WEIGHT="14.813900625484102"/>
<DICH_DATA CI_END="114.02391878730049" CI_START="0.39305860555809197" EFFECT_SIZE="6.694630872483222" ESTIMABLE="YES" EVENTS_1="9" EVENTS_2="0" LOG_CI_END="2.0569959628078633" LOG_CI_START="-0.40554269091483997" LOG_EFFECT_SIZE="0.8257266359465119" MODIFIED="2012-03-20 15:55:51 -0400" MODIFIED_BY="[Empty name]" ORDER="29" O_E="0.0" SE="1.4465073949596459" STUDY_ID="STD-Chung-2010" TOTAL_1="297" TOTAL_2="104" VAR="2.0923836436729406" WEIGHT="15.008707428742389"/>
<DICH_DATA CI_END="5.441802033934193" CI_START="0.3952938930334349" EFFECT_SIZE="1.4666666666666666" ESTIMABLE="YES" EVENTS_1="8" EVENTS_2="3" LOG_CI_END="0.7357427386319404" LOG_CI_START="-0.4030798950988903" LOG_EFFECT_SIZE="0.16633142176652496" MODIFIED="2012-03-20 15:52:09 -0400" MODIFIED_BY="[Empty name]" ORDER="30" O_E="0.0" SE="0.6689500523164436" STUDY_ID="STD-Halasz-2009" TOTAL_1="260" TOTAL_2="143" VAR="0.4474941724941725" WEIGHT="70.17739194577352"/>
</DICH_OUTCOME>
<DICH_OUTCOME CHI2="3.184478277058376" CI_END="2.107084707908715" CI_START="1.2402938151149647" CI_STUDY="95" CI_TOTAL="95" DF="2" EFFECT_MEASURE="RR" EFFECT_SIZE="1.61660265097596" ESTIMABLE="YES" EVENTS_1="357" EVENTS_2="86" I2="37.195363698713116" I2_Q="0.0" ID="CMP-001.12" LOG_CI_END="0.3236819952368848" LOG_CI_START="0.09352457803964194" LOG_EFFECT_SIZE="0.20860328663826336" METHOD="MH" MODIFIED="2012-03-21 11:21:13 -0400" MODIFIED_BY="[Empty name]" NO="12" P_CHI2="0.20346963323184308" P_Q="1.0" P_Z="3.811126754946631E-4" Q="0.0" RANDOM="YES" SCALE="100.0" SORT_BY="STUDY" STUDIES="3" SUBGROUPS="NO" SUBGROUP_TEST="YES" SWAP_EVENTS="NO" TAU2="0.02066949487337474" TOTALS="YES" TOTAL_1="944" TOTAL_2="364" WEIGHT="100.0" Z="3.5528286148370944">
<NAME>50% Responder Rate (Worst-case scenario)</NAME>
<GROUP_LABEL_1>Lacosamide</GROUP_LABEL_1>
<GROUP_LABEL_2>Placebo</GROUP_LABEL_2>
<GRAPH_LABEL_1>Favours placebo</GRAPH_LABEL_1>
<GRAPH_LABEL_2>Favours lacosamide</GRAPH_LABEL_2>
<DICH_DATA CI_END="2.424102649485705" CI_START="1.102125266020038" EFFECT_SIZE="1.6345227980741999" ESTIMABLE="YES" EVENTS_1="119" EVENTS_2="22" LOG_CI_END="0.38455100623736677" LOG_CI_START="0.04223095862602782" LOG_EFFECT_SIZE="0.2133909824316973" MODIFIED="2012-03-21 11:20:41 -0400" MODIFIED_BY="[Empty name]" ORDER="43" O_E="0.0" SE="0.2010804904784649" STUDY_ID="STD-Ben_x002d_Menachem-2007" TOTAL_1="321" TOTAL_2="97" VAR="0.04043336365106002" WEIGHT="29.91325179567136"/>
<DICH_DATA CI_END="3.2992196246502035" CI_START="1.3956588480048246" EFFECT_SIZE="2.145829690505333" ESTIMABLE="YES" EVENTS_1="118" EVENTS_2="19" LOG_CI_END="0.5184112269120866" LOG_CI_START="0.14477927320438022" LOG_EFFECT_SIZE="0.33159525005823337" MODIFIED="2012-03-21 11:20:53 -0400" MODIFIED_BY="[Empty name]" ORDER="44" O_E="0.0" SE="0.219473259115906" STUDY_ID="STD-Chung-2010" TOTAL_1="301" TOTAL_2="104" VAR="0.048168511466957616" WEIGHT="26.55197745617739"/>
<DICH_DATA CI_END="1.797102978618643" CI_START="1.0139766776255612" EFFECT_SIZE="1.349896480331263" ESTIMABLE="YES" EVENTS_1="120" EVENTS_2="45" LOG_CI_END="0.2545729640118305" LOG_CI_START="0.006027965948985555" LOG_EFFECT_SIZE="0.13030046498040804" MODIFIED="2012-03-21 11:21:13 -0400" MODIFIED_BY="[Empty name]" ORDER="45" O_E="0.0" SE="0.14599656217969786" STUDY_ID="STD-Halasz-2009" TOTAL_1="322" TOTAL_2="163" VAR="0.021314996168290384" WEIGHT="43.534770748151246"/>
</DICH_OUTCOME>
<DICH_OUTCOME CHI2="1.8705075981697339" CI_END="2.1309072774783915" CI_START="1.401360484927773" CI_STUDY="95" CI_TOTAL="95" DF="2" EFFECT_MEASURE="RR" EFFECT_SIZE="1.7280536032494014" ESTIMABLE="YES" EVENTS_1="366" EVENTS_2="81" I2="0.0" I2_Q="0.0" ID="CMP-001.13" LOG_CI_END="0.328564552597551" LOG_CI_START="0.14654986724648889" LOG_EFFECT_SIZE="0.23755720992201998" METHOD="MH" MODIFIED="2012-03-21 11:22:07 -0400" MODIFIED_BY="[Empty name]" NO="13" P_CHI2="0.3924863007253433" P_Q="1.0" P_Z="3.119012113378731E-7" Q="0.0" RANDOM="YES" SCALE="100.0" SORT_BY="STUDY" STUDIES="3" SUBGROUPS="NO" SUBGROUP_TEST="YES" SWAP_EVENTS="NO" TAU2="0.0" TOTALS="YES" TOTAL_1="944" TOTAL_2="364" WEIGHT="100.0" Z="5.116109997574583">
<NAME>50% Responder Rate (Best-case scenario)</NAME>
<GROUP_LABEL_1>Lacosamide</GROUP_LABEL_1>
<GROUP_LABEL_2>Placebo</GROUP_LABEL_2>
<GRAPH_LABEL_1>Favours placebo</GRAPH_LABEL_1>
<GRAPH_LABEL_2>Favours lacosamide</GRAPH_LABEL_2>
<DICH_DATA CI_END="2.6075205503202685" CI_START="1.1626200679414513" EFFECT_SIZE="1.7411363299213767" ESTIMABLE="YES" EVENTS_1="121" EVENTS_2="21" LOG_CI_END="0.4162277398619528" LOG_CI_START="0.06543781502585441" LOG_EFFECT_SIZE="0.24083277744390358" MODIFIED="2012-03-21 11:21:41 -0400" MODIFIED_BY="[Empty name]" ORDER="46" O_E="0.0" SE="0.20605573828685703" STUDY_ID="STD-Ben_x002d_Menachem-2007" TOTAL_1="321" TOTAL_2="97" VAR="0.04245896728094172" WEIGHT="26.922701483218443"/>
<DICH_DATA CI_END="3.3799221269499142" CI_START="1.43248648037698" EFFECT_SIZE="2.2003846826368245" ESTIMABLE="YES" EVENTS_1="121" EVENTS_2="19" LOG_CI_END="0.5289066942937669" LOG_CI_START="0.15609053184334928" LOG_EFFECT_SIZE="0.3424986130685581" MODIFIED="2012-03-21 11:21:47 -0400" MODIFIED_BY="[Empty name]" ORDER="47" O_E="0.0" SE="0.21899405929314278" STUDY_ID="STD-Chung-2010" TOTAL_1="301" TOTAL_2="104" VAR="0.04795839800568853" WEIGHT="23.835452161161516"/>
<DICH_DATA CI_END="2.0637657040712556" CI_START="1.1357395022683292" EFFECT_SIZE="1.530980154522042" ESTIMABLE="YES" EVENTS_1="124" EVENTS_2="41" LOG_CI_END="0.31466039101490373" LOG_CI_START="0.055278731286349206" LOG_EFFECT_SIZE="0.18496956115062646" MODIFIED="2012-03-21 11:22:07 -0400" MODIFIED_BY="[Empty name]" ORDER="48" O_E="0.0" SE="0.15236207088447606" STUDY_ID="STD-Halasz-2009" TOTAL_1="322" TOTAL_2="163" VAR="0.02321420064420611" WEIGHT="49.241846355620034"/>
</DICH_OUTCOME>
<DICH_OUTCOME CHI2="4.450210791399062" CI_END="1.9808780624750661" CI_START="1.4569918345921273" CI_STUDY="95" CI_TOTAL="95" DF="6" EFFECT_MEASURE="RR" EFFECT_SIZE="1.6988593709747861" ESTIMABLE="YES" EVENTS_1="357" EVENTS_2="183" I2="0.0" I2_Q="26.64577085613051" ID="CMP-001.14" LOG_CI_END="0.2968577423613027" LOG_CI_START="0.16345711786366307" LOG_EFFECT_SIZE="0.23015743011248294" METHOD="MH" MODIFIED="2012-03-24 16:15:51 -0400" MODIFIED_BY="[Empty name]" NO="14" P_CHI2="0.6159899699692104" P_Q="0.2558287348855405" P_Z="1.3507844036758514E-11" Q="2.7264958317228096" RANDOM="YES" SCALE="100.0" SORT_BY="STUDY" STUDIES="3" SUBGROUPS="YES" SUBGROUP_TEST="YES" SWAP_EVENTS="NO" TAU2="0.0" TOTALS="SUB" TOTAL_1="944" TOTAL_2="825" WEIGHT="300.0" Z="6.763090884971729">
<NAME>50% Responder Rate Dose Response vs. Placebo</NAME>
<GROUP_LABEL_1>Lacosamide</GROUP_LABEL_1>
<GROUP_LABEL_2>Placebo</GROUP_LABEL_2>
<GRAPH_LABEL_1>Favours placebo</GRAPH_LABEL_1>
<GRAPH_LABEL_2>Favours lacosamide</GRAPH_LABEL_2>
<DICH_SUBGROUP CHI2="0.11785604272417541" CI_END="1.8609313244134638" CI_START="1.0751144441799243" DF="1" EFFECT_SIZE="1.4144660287556543" ESTIMABLE="YES" EVENTS_1="91" EVENTS_2="62" I2="0.0" ID="CMP-001.14.02" LOG_CI_END="0.26973034627498815" LOG_CI_START="0.03145469665195849" LOG_EFFECT_SIZE="0.15059252146347332" MODIFIED="2012-03-24 16:15:51 -0400" MODIFIED_BY="[Empty name]" NO="2" P_CHI2="0.7313715712057933" P_Z="0.01323314393231814" STUDIES="2" TAU2="0.0" TOTAL_1="270" TOTAL_2="260" WEIGHT="100.0" Z="2.477432493638708">
<NAME>Lacosamide 200 mg vs. placebo</NAME>
<DICH_DATA CI_END="2.4078442076779907" CI_START="0.9480800949705445" EFFECT_SIZE="1.5109034267912773" ESTIMABLE="YES" EVENTS_1="35" EVENTS_2="21" LOG_CI_END="0.3816283837757435" LOG_CI_START="-0.023154971380960305" LOG_EFFECT_SIZE="0.1792367061973916" MODIFIED="2012-03-24 16:15:51 -0400" MODIFIED_BY="[Empty name]" ORDER="36" O_E="0.0" SE="0.23777174652897126" STUDY_ID="STD-Ben_x002d_Menachem-2007" TOTAL_1="107" TOTAL_2="97" VAR="0.056535403447437356" WEIGHT="34.65086119560372"/>
<DICH_DATA CI_END="1.917702247504732" CI_START="0.9728080670318827" EFFECT_SIZE="1.3658536585365855" ESTIMABLE="YES" EVENTS_1="56" EVENTS_2="41" LOG_CI_END="0.28278117723297735" LOG_CI_START="-0.011972836660047444" LOG_EFFECT_SIZE="0.13540417028646495" MODIFIED="2012-03-24 16:15:51 -0400" MODIFIED_BY="[Empty name]" ORDER="37" O_E="0.0" SE="0.1731399668166629" STUDY_ID="STD-Halasz-2009" TOTAL_1="163" TOTAL_2="163" VAR="0.029977448109275134" WEIGHT="65.34913880439629"/>
</DICH_SUBGROUP>
<DICH_SUBGROUP CHI2="0.9961211955388913" CI_END="2.242484678655068" CI_START="1.428552277265382" DF="2" EFFECT_SIZE="1.7898342365776294" ESTIMABLE="YES" EVENTS_1="186" EVENTS_2="81" I2="0.0" ID="CMP-001.14.03" LOG_CI_END="0.3507294844928118" LOG_CI_START="0.15489613783214135" LOG_EFFECT_SIZE="0.2528128111624766" MODIFIED="2012-03-24 16:15:51 -0400" MODIFIED_BY="[Empty name]" NO="3" P_CHI2="0.6077081684272092" P_Z="4.1823284656918217E-7" STUDIES="3" TAU2="0.0" TOTAL_1="471" TOTAL_2="364" WEIGHT="100.0" Z="5.060466086680967">
<NAME>Lacosamide 400 mg vs. placebo</NAME>
<DICH_DATA CI_END="2.9267827560154087" CI_START="1.209963399605536" EFFECT_SIZE="1.8818342151675485" ESTIMABLE="YES" EVENTS_1="44" EVENTS_2="21" LOG_CI_END="0.46639048759771745" LOG_CI_START="0.08277223346540924" LOG_EFFECT_SIZE="0.2745813605315633" MODIFIED="2012-03-24 16:15:51 -0400" MODIFIED_BY="[Empty name]" ORDER="38" O_E="0.0" SE="0.22533926141830152" STUDY_ID="STD-Ben_x002d_Menachem-2007" TOTAL_1="108" TOTAL_2="97" VAR="0.05077778273654563" WEIGHT="26.06002107219092"/>
<DICH_DATA CI_END="3.257238285862948" CI_START="1.3447415263565472" EFFECT_SIZE="2.0928792569659445" ESTIMABLE="YES" EVENTS_1="78" EVENTS_2="19" LOG_CI_END="0.5128495308860253" LOG_CI_START="0.1286388163350409" LOG_EFFECT_SIZE="0.3207441736105331" MODIFIED="2012-03-24 16:15:51 -0400" MODIFIED_BY="[Empty name]" ORDER="39" O_E="0.0" SE="0.22568727560095828" STUDY_ID="STD-Chung-2010" TOTAL_1="204" TOTAL_2="104" VAR="0.0509347463681829" WEIGHT="25.979712916370005"/>
<DICH_DATA CI_END="2.2160301969870178" CI_START="1.1555733582755177" EFFECT_SIZE="1.6002454364166283" ESTIMABLE="YES" EVENTS_1="64" EVENTS_2="41" LOG_CI_END="0.3455756740597672" LOG_CI_START="0.06279752063554875" LOG_EFFECT_SIZE="0.20418659734765798" MODIFIED="2012-03-24 16:15:51 -0400" MODIFIED_BY="[Empty name]" ORDER="40" O_E="0.0" SE="0.1661052870958207" STUDY_ID="STD-Halasz-2009" TOTAL_1="159" TOTAL_2="163" VAR="0.027590966401185024" WEIGHT="47.960266011439074"/>
</DICH_SUBGROUP>
<DICH_SUBGROUP CHI2="0.6044502426454449" CI_END="2.7313611491970797" CI_START="1.4242656013462485" DF="1" EFFECT_SIZE="1.9723548690980939" ESTIMABLE="YES" EVENTS_1="80" EVENTS_2="40" I2="0.0" ID="CMP-001.14.04" LOG_CI_END="0.4363791277243913" LOG_CI_START="0.15359098539849195" LOG_EFFECT_SIZE="0.29498505656144164" MODIFIED="2012-03-24 16:15:51 -0400" MODIFIED_BY="[Empty name]" NO="4" P_CHI2="0.4368852492753659" P_Z="4.3324042118017645E-5" STUDIES="2" TAU2="0.0" TOTAL_1="203" TOTAL_2="201" WEIGHT="100.0" Z="4.088998089401044">
<NAME>Lacosamide 600 mg vs. placebo</NAME>
<DICH_DATA CI_END="2.735508998746778" CI_START="1.1106442778448968" EFFECT_SIZE="1.74303683737646" ESTIMABLE="YES" EVENTS_1="40" EVENTS_2="21" LOG_CI_END="0.4370381477735654" LOG_CI_START="0.04557498341747003" LOG_EFFECT_SIZE="0.2413065655955177" MODIFIED="2012-03-24 16:15:51 -0400" MODIFIED_BY="[Empty name]" ORDER="41" O_E="0.0" SE="0.229947400516686" STUDY_ID="STD-Ben_x002d_Menachem-2007" TOTAL_1="106" TOTAL_2="97" VAR="0.05287580700438121" WEIGHT="52.18438687646773"/>
<DICH_DATA CI_END="3.614480415200871" CI_START="1.409581252339708" EFFECT_SIZE="2.257189365165491" ESTIMABLE="YES" EVENTS_1="40" EVENTS_2="19" LOG_CI_END="0.5580458758963138" LOG_CI_START="0.14909011491902394" LOG_EFFECT_SIZE="0.3535679954076689" MODIFIED="2012-03-24 16:15:51 -0400" MODIFIED_BY="[Empty name]" ORDER="42" O_E="0.0" SE="0.24022263836172544" STUDY_ID="STD-Chung-2010" TOTAL_1="97" TOTAL_2="104" VAR="0.05770691598146833" WEIGHT="47.815613123532266"/>
</DICH_SUBGROUP>
</DICH_OUTCOME>
<DICH_OUTCOME CHI2="8.084651365373364" CI_END="4.548927023007954" CI_START="2.306415428368883" CI_STUDY="95" CI_TOTAL="95" DF="6" EFFECT_MEASURE="RR" EFFECT_SIZE="3.239091765972319" ESTIMABLE="YES" EVENTS_1="160" EVENTS_2="41" I2="25.785296992544975" I2_Q="72.41929458290068" ID="CMP-001.15" LOG_CI_END="0.657908969637347" LOG_CI_START="0.3629375345280268" LOG_EFFECT_SIZE="0.5104232520826869" METHOD="MH" MODIFIED="2012-03-24 16:16:27 -0400" MODIFIED_BY="[Empty name]" NO="15" P_CHI2="0.2319669804708434" P_Q="0.0266298951678271" P_Z="1.1761962827759319E-11" Q="7.251446145971495" RANDOM="YES" SCALE="100.0" SORT_BY="STUDY" STUDIES="3" SUBGROUPS="YES" SUBGROUP_TEST="YES" SWAP_EVENTS="NO" TAU2="0.0733337058221119" TOTALS="SUB" TOTAL_1="944" TOTAL_2="825" WEIGHT="300.0" Z="6.7831055612765345">
<NAME>Discontinuation of Study Drug Dose-Response vs. Placebo</NAME>
<GROUP_LABEL_1>Lacosamide</GROUP_LABEL_1>
<GROUP_LABEL_2>Placebo</GROUP_LABEL_2>
<GRAPH_LABEL_1>Favours placebo</GRAPH_LABEL_1>
<GRAPH_LABEL_2>Favours lacosamide</GRAPH_LABEL_2>
<DICH_SUBGROUP CHI2="0.6455102809393154" CI_END="3.1366036256798253" CI_START="0.8171649252168268" DF="1" EFFECT_SIZE="1.600975473645203" ESTIMABLE="YES" EVENTS_1="22" EVENTS_2="13" I2="0.0" ID="CMP-001.15.02" LOG_CI_END="0.49645964013335997" LOG_CI_START="-0.08769028265595834" LOG_EFFECT_SIZE="0.20438467873870084" MODIFIED="2012-03-24 16:16:27 -0400" MODIFIED_BY="[Empty name]" NO="2" P_CHI2="0.4217227193919205" P_Z="0.1702129577553201" STUDIES="2" TAU2="0.0" TOTAL_1="270" TOTAL_2="260" WEIGHT="100.0" Z="1.3715198571176395">
<NAME>Lacosamide 200 mg vs. placebo</NAME>
<DICH_DATA CI_END="5.952342109145146" CI_START="0.7952625151462739" EFFECT_SIZE="2.175700934579439" ESTIMABLE="YES" EVENTS_1="12" EVENTS_2="5" LOG_CI_END="0.7746878842051911" LOG_CI_START="-0.0994894876199086" LOG_EFFECT_SIZE="0.33759919829264123" MODIFIED="2012-03-24 16:16:27 -0400" MODIFIED_BY="[Empty name]" ORDER="43" O_E="0.0" SE="0.513496115457843" STUDY_ID="STD-Ben_x002d_Menachem-2007" TOTAL_1="107" TOTAL_2="97" VAR="0.2636782605902945" WEIGHT="44.65288525679669"/>
<DICH_DATA CI_END="3.086788580732893" CI_START="0.5061895102738191" EFFECT_SIZE="1.25" ESTIMABLE="YES" EVENTS_1="10" EVENTS_2="8" LOG_CI_END="0.48950688495168015" LOG_CI_START="-0.29568685893556723" LOG_EFFECT_SIZE="0.09691001300805642" MODIFIED="2012-03-24 16:16:27 -0400" MODIFIED_BY="[Empty name]" ORDER="44" O_E="0.0" SE="0.4612266919310864" STUDY_ID="STD-Halasz-2009" TOTAL_1="163" TOTAL_2="163" VAR="0.21273006134969327" WEIGHT="55.34711474320332"/>
</DICH_SUBGROUP>
<DICH_SUBGROUP CHI2="0.10649373980557915" CI_END="5.573635899641603" CI_START="2.060138008159503" DF="2" EFFECT_SIZE="3.388577748922688" ESTIMABLE="YES" EVENTS_1="80" EVENTS_2="18" I2="0.0" ID="CMP-001.15.03" LOG_CI_END="0.7461385948148077" LOG_CI_START="0.3138963146286338" LOG_EFFECT_SIZE="0.5300174547217207" MODIFIED="2012-03-24 16:16:27 -0400" MODIFIED_BY="[Empty name]" NO="3" P_CHI2="0.9481459183099926" P_Z="1.534929635302431E-6" STUDIES="3" TAU2="0.0" TOTAL_1="471" TOTAL_2="364" WEIGHT="100.00000000000001" Z="4.806633548132898">
<NAME>Lacosamide 400 mg vs. placebo</NAME>
<DICH_DATA CI_END="9.204762907415526" CI_START="1.4021785966864253" EFFECT_SIZE="3.5925925925925926" ESTIMABLE="YES" EVENTS_1="20" EVENTS_2="5" LOG_CI_END="0.9640126066013339" LOG_CI_START="0.1468033336131811" LOG_EFFECT_SIZE="0.5554079701072575" MODIFIED="2012-03-24 16:16:27 -0400" MODIFIED_BY="[Empty name]" ORDER="45" O_E="0.0" SE="0.48003277220438323" STUDY_ID="STD-Ben_x002d_Menachem-2007" TOTAL_1="108" TOTAL_2="97" VAR="0.2304314623902253" WEIGHT="27.976148148163794"/>
<DICH_DATA CI_END="9.07447774479472" CI_START="1.4847375652894252" EFFECT_SIZE="3.6705882352941175" ESTIMABLE="YES" EVENTS_1="36" EVENTS_2="5" LOG_CI_END="0.957821639870085" LOG_CI_START="0.17164969673821528" LOG_EFFECT_SIZE="0.56473566830415" MODIFIED="2012-03-24 16:16:27 -0400" MODIFIED_BY="[Empty name]" ORDER="46" O_E="0.0" SE="0.46180129100954176" STUDY_ID="STD-Chung-2010" TOTAL_1="204" TOTAL_2="104" VAR="0.21326043237807946" WEIGHT="30.22869576855273"/>
<DICH_DATA CI_END="6.640642743091238" CI_START="1.424338958113016" EFFECT_SIZE="3.0754716981132075" ESTIMABLE="YES" EVENTS_1="24" EVENTS_2="8" LOG_CI_END="0.822210116456647" LOG_CI_START="0.1536133531496904" LOG_EFFECT_SIZE="0.48791173480316874" MODIFIED="2012-03-24 16:16:27 -0400" MODIFIED_BY="[Empty name]" ORDER="47" O_E="0.0" SE="0.3927370483738613" STUDY_ID="STD-Halasz-2009" TOTAL_1="159" TOTAL_2="163" VAR="0.15424238916541266" WEIGHT="41.79515608328349"/>
</DICH_SUBGROUP>
<DICH_SUBGROUP CHI2="0.005643029724992955" CI_END="10.869063130226092" CI_START="3.0065484268019045" DF="1" EFFECT_SIZE="5.716499335694165" ESTIMABLE="YES" EVENTS_1="58" EVENTS_2="10" I2="0.0" ID="CMP-001.15.04" LOG_CI_END="1.0361921112520565" LOG_CI_START="0.4780682034662225" LOG_EFFECT_SIZE="0.7571301573591394" MODIFIED="2012-03-24 16:16:27 -0400" MODIFIED_BY="[Empty name]" NO="4" P_CHI2="0.940119154029267" P_Z="1.0512835284521914E-7" STUDIES="2" TAU2="0.0" TOTAL_1="203" TOTAL_2="201" WEIGHT="100.0" Z="5.3176286460120075">
<NAME>Lacosamide 600 mg vs. placebo</NAME>
<DICH_DATA CI_END="14.424882205432727" CI_START="2.3778223816518156" EFFECT_SIZE="5.856603773584905" ESTIMABLE="YES" EVENTS_1="32" EVENTS_2="5" LOG_CI_END="1.1591122753640295" LOG_CI_START="0.3761794106066938" LOG_EFFECT_SIZE="0.7676458429853618" MODIFIED="2012-03-24 16:16:27 -0400" MODIFIED_BY="[Empty name]" ORDER="48" O_E="0.0" SE="0.4598986403386442" STUDY_ID="STD-Ben_x002d_Menachem-2007" TOTAL_1="106" TOTAL_2="97" VAR="0.21150675938533361" WEIGHT="50.81737241759787"/>
<DICH_DATA CI_END="13.937472761822866" CI_START="2.230210548852803" EFFECT_SIZE="5.575257731958763" ESTIMABLE="YES" EVENTS_1="26" EVENTS_2="5" LOG_CI_END="1.1441840316459337" LOG_CI_START="0.3483458656887355" LOG_EFFECT_SIZE="0.7462649486673346" MODIFIED="2012-03-24 16:16:27 -0400" MODIFIED_BY="[Empty name]" ORDER="49" O_E="0.0" SE="0.4674792781457146" STUDY_ID="STD-Chung-2010" TOTAL_1="97" TOTAL_2="104" VAR="0.2185368754956384" WEIGHT="49.18262758240212"/>
</DICH_SUBGROUP>
</DICH_OUTCOME>
<DICH_OUTCOME CHI2="0.012080927767463931" CI_END="1.4640723430173048" CI_START="0.9576777938900097" CI_STUDY="95" CI_TOTAL="95" DF="1" EFFECT_MEASURE="RR" EFFECT_SIZE="1.1841070777409406" ESTIMABLE="YES" EVENTS_1="148" EVENTS_2="91" I2="0.0" I2_Q="0.0" ID="CMP-001.16" LOG_CI_END="0.1655625366929923" LOG_CI_START="-0.01878058264666128" LOG_EFFECT_SIZE="0.0733909770231655" METHOD="MH" MODIFIED="2012-03-24 16:43:08 -0400" MODIFIED_BY="[Empty name]" NO="16" P_CHI2="0.9124781567879248" P_Q="1.0" P_Z="0.11861627423445718" Q="0.0" RANDOM="YES" SCALE="100.0" SORT_BY="STUDY" STUDIES="2" SUBGROUPS="NO" SUBGROUP_TEST="YES" SWAP_EVENTS="NO" TAU2="0.0" TOTALS="YES" TOTAL_1="373" TOTAL_2="270" WEIGHT="100.0" Z="1.5606079822331527">
<NAME>50% Responder Rate Dose Response (post-hoc)</NAME>
<GROUP_LABEL_1>Greater than 200 mg</GROUP_LABEL_1>
<GROUP_LABEL_2>200 mg or less</GROUP_LABEL_2>
<GRAPH_LABEL_1>Favours 200 mg or less</GRAPH_LABEL_1>
<GRAPH_LABEL_2>Favours more than 200 mg</GRAPH_LABEL_2>
<DICH_DATA CI_END="1.65057649698936" CI_START="0.8724224552006827" EFFECT_SIZE="1.2" ESTIMABLE="YES" EVENTS_1="84" EVENTS_2="35" LOG_CI_END="0.21763565677932464" LOG_CI_START="-0.059273164684075105" LOG_EFFECT_SIZE="0.07918124604762482" MODIFIED="2012-03-24 16:41:22 -0400" MODIFIED_BY="[Empty name]" ORDER="74" O_E="0.0" SE="0.16265761244837398" STUDY_ID="STD-Ben_x002d_Menachem-2007" TOTAL_1="214" TOTAL_2="107" VAR="0.026457498887405423" WEIGHT="44.3180131126969"/>
<DICH_DATA CI_END="1.5570518641846482" CI_START="0.8815800940299546" EFFECT_SIZE="1.1716082659478886" ESTIMABLE="YES" EVENTS_1="64" EVENTS_2="56" LOG_CI_END="0.192303078819927" LOG_CI_START="-0.05473822469754087" LOG_EFFECT_SIZE="0.06878242706119307" MODIFIED="2012-03-24 16:42:30 -0400" MODIFIED_BY="[Empty name]" ORDER="76" O_E="0.0" SE="0.14511328456033531" STUDY_ID="STD-Halasz-2009" TOTAL_1="159" TOTAL_2="163" VAR="0.021057865355888855" WEIGHT="55.68198688730309"/>
</DICH_OUTCOME>
<DICH_OUTCOME CHI2="0.07423332552071955" CI_END="3.57567668955155" CI_START="1.455857336680494" CI_STUDY="95" CI_TOTAL="95" DF="1" EFFECT_MEASURE="RR" EFFECT_SIZE="2.2815948680870246" ESTIMABLE="YES" EVENTS_1="76" EVENTS_2="22" I2="0.0" I2_Q="0.0" ID="CMP-001.17" LOG_CI_END="0.5533582432638431" LOG_CI_START="0.1631188193945724" LOG_EFFECT_SIZE="0.3582385313292078" METHOD="MH" MODIFIED="2012-03-29 11:30:35 -0400" MODIFIED_BY="Sonja C Sawh" NO="17" P_CHI2="0.7852699391282535" P_Q="1.0" P_Z="3.200809575426487E-4" Q="0.0" RANDOM="YES" SCALE="100.0" SORT_BY="STUDY" STUDIES="2" SUBGROUPS="NO" SUBGROUP_TEST="YES" SWAP_EVENTS="NO" TAU2="0.0" TOTALS="YES" TOTAL_1="373" TOTAL_2="270" WEIGHT="100.0" Z="3.598481221184791">
<NAME>D/C of Study Drug Dose Response 2 dose groups(post-hoc)</NAME>
<GROUP_LABEL_1>More than 200 mg</GROUP_LABEL_1>
<GROUP_LABEL_2>200 mg or LESS</GROUP_LABEL_2>
<GRAPH_LABEL_1>Favours 200 mg or less</GRAPH_LABEL_1>
<GRAPH_LABEL_2>Favours more than 200 mg</GRAPH_LABEL_2>
<DICH_DATA CI_END="3.88222389347154" CI_START="1.209215277959305" EFFECT_SIZE="2.1666666666666665" ESTIMABLE="YES" EVENTS_1="52" EVENTS_2="12" LOG_CI_END="0.5890805781660247" LOG_CI_START="0.08250362568036153" LOG_EFFECT_SIZE="0.3357921019231931" MODIFIED="2012-03-29 11:30:27 -0400" MODIFIED_BY="Sonja C Sawh" ORDER="51" O_E="0.0" SE="0.2975658094864353" STUDY_ID="STD-Ben_x002d_Menachem-2007" TOTAL_1="214" TOTAL_2="107" VAR="0.08854541097531751" WEIGHT="59.34326398535583"/>
<DICH_DATA CI_END="4.977499316479043" CI_START="1.2161642546352123" EFFECT_SIZE="2.460377358490566" ESTIMABLE="YES" EVENTS_1="24" EVENTS_2="10" LOG_CI_END="0.697011209061195" LOG_CI_START="0.08499223452902963" LOG_EFFECT_SIZE="0.39100172179511233" MODIFIED="2012-03-29 11:30:35 -0400" MODIFIED_BY="Sonja C Sawh" ORDER="52" O_E="0.0" SE="0.3595029751829777" STUDY_ID="STD-Halasz-2009" TOTAL_1="159" TOTAL_2="163" VAR="0.12924238916541267" WEIGHT="40.65673601464417"/>
</DICH_OUTCOME>
</COMPARISON>
</ANALYSES_AND_DATA>
<FIGURES MODIFIED="2012-04-04 16:10:12 -0400" MODIFIED_BY="[Empty name]">
<FIGURE FILENAME="Risk of bias summary.png" FILE_TYPE="PNG" ID="FIG-01" MODIFIED="2012-04-04 16:10:12 -0400" MODIFIED_BY="[Empty name]" NO="1" SHORT_VERSION_FIGURE="YES" TYPE="QUALITY_TABLE_PLOT">
<CAPTION>
<P>Risk of bias summary: review authors' judgements about each risk of bias item for each included study.</P>
</CAPTION>
<FILE>iVBORw0KGgoAAAANSUhEUgAAAWEAAAGvCAIAAAAFf/NEAAAUFklEQVR42u3dsY4cxxGA4QWcKGDA
gE/gZ2AkHBwYzvROZniBACnkWwh+BMOyQ1mRIgGSSEFkoOAkZ7YsjJc+wzjezc7O7HXVTPV8Py4g
jse64Wz33109PV2HAwBMMwDAGBwBgCMAcAQAjgDAEQA4AgBHAOAIABwBgCM4Aomtze5ejgBG29mc
b4IjsMdGdvHfgiMAcATw/pRBq+MIYEoQsgyOADiCIwCO4AigeWsjCI4AwBEAOAIIaW22Y3MEMNrU
7v5Bq+MIYMoRNMERAEdwBHCpJrQ6jgDAEQA4AmiSYig0yxEAOAIARwCxrU2iwRHAaFM7+x1wBDiC
IzgCmKEJrY4jgPcbmWefHAGAIwBwBABwBACOAMARKNfanFXHEcBoUzv1B3AEwBEcAXAERwANWptN
lhwBgCMAcATQurWN/hkcATg/giMAjuAIoEFr81yDIwBwBACOACJzDQ2PI4D3mpqbwBHAOo4wPeEI
cMRUC57zTXAEKjS1pgP+dAQNmyMAcASwZEKhPXMEuko3mgtClsER6GGob9uNOYIj0KEjGvZkjuAI
cMSsdkwQHIF+NKHVcQQAjgA21Y5tx+YI6MnTKcxgPYIjULepRUe2bMkRODkmcwRHcATe+8zmfHMn
jhg8MeEIzOxp29eElUWOAEr6CxzRbZfb83rE/x9kmKFwBE4KotAoraVxBDhiwWKEhscR4Ih1BKSF
cATqvemYsD9CUsMR6GHuwxEcAZxPB9o2vLuhtGeOwHiXcxMsSXAE7g+V3nQER+C8I4Y6y5aGeo4A
R5xfMrBwwBFI1UTRZ58aHkcAHMERwNLWFrAe4bkGR+C9sbfW077oa9OAOQKdeI0jOAKYmwtEnIsN
jkBGbl9utLfPkiNwvr9V3B8BjgBHcARHYANdruJG7ObvfUo0OAIne9rOP0S7szgC4AiOwJ4mQW27
MUdwBLoa7SPeVZV2cQQ4AhwBjgBHIGh2vc9zqNTy4wicGZMBjgBHLL4b7g9H+NgOhVtb01zDjjKO
wNy+sdvRXgPmCMgIwBHYmSaan2dJPRyB2Nx+lfyoycWboXAE9IrV7oalUI7QK1a42uZXHnRM5uh9
3lt/4QiO0N/W8RpHoN56RHRPNm/nCHQ1Nyk0cgadTDEUrKvKEcBUN25rNO+qckTV/hB9fmytkZMj
OAI99DeO4AisuXaw814RXZF8t4LgiLIfWHztzIYdw9uZHIH15xF7HjntOuUIYLUZirkPR/Qwlajy
CabV12geOWLnBUeg6uy60EpH2n32XIMjOCJ85MypwVPomjkCqan49ntF0V0M9mJzBFYY7at4DRyB
HkZOjuAI5GXgMq+7lrHviyNkBGv2ZA2PI1DJEdEjp2bGETCPyHZE/j5LjsB+M/CKjhgNHrqD03oE
MKS9+BCXxWw/MkegfBZTqFdE70zfsyA4ovwgX2hMrjX3ceYFR2CFkVN/4wiYoSyYoUTH1LA5widX
aZ9l0EWquMcRmOpvO98fEbcekT9x4whwhPW/knMfjuAILFNb6Hxqg58jR3TSdt2QcvmR9QgYOct7
LWf/uPUIGDnHI1fci73DbJEjeliSqHUOfcPflbCnwynhHFFeEOVGzkKjfcVPkCMQ7gjrEZl9b/ua
82lxRD/9jdc4AvVGoUxjFsqPOAL9jMlB05/drrMmzH04QpYR2FvSqgQO1lnv/MF6BKKyjOlv7scR
5dYjPNdA1YygoiNKzwc5AuwzPtnR6uzFBlbwWiv7qOXHEVht2NzzvJ0jUL4PV6zll/nEZPs1EzkC
5dOBEu9HOTufIzrscpsdOfPvxvbzI45AvdzeyNmH1zgCSbl9aK/Y/hCdvzpjPQJlenL0NUc8fSg3
9+EIZC9GbL8Kbh/vawQFl2ug8AzFO10JfvfsExwx0j22P9pbweWIftKNEpEzky8thCOM9nmZc7m7
4T5zBEfY6WTVgCOw9qrBEPNcI+iaa81QOALlx+QS70dNjPkVr1ndcFSaoQTtdKoyRCfkGqN3Q91w
7NcRFTP8/NVQjkCbtqWa1oTailYk5wigan6U6WKOQOwoxBHN86OND/Icgbysvu6OgDRHDPZQoe48
wg0JfRCz5/fZOQKF5z7Jk5R9noLHEf10vOaRmzflQvsjzAQ5opMWFrdjutA+y4jRPr/2Mkcg0BFD
zZNgNn7N0bWXrUeAI850jO3fjaHmjjKOQMjsum6v8ISSI4AFecHOT+XnCBQeJ53XYh6BHhxhR8Aq
n6B5BGIH5D2fcD9UqwDm7Hz0ML5VrIJRaMe0/RHgiK7mPgmne3IEysyuCz0jSHZElcyLI2BHwJlJ
yp5nVRyBqLYb/YbCUPPZZ7lT8DgCgeNb9BsKQbk9OAJ5s+uh7FsVEaN9xQrJHAFzn6TMK3QXgz1U
wAqjfcU9HRyBpFzDudhDqac8HIHsFuaGBAlCrSOO4Iiq41v+DMWzT+zaEaVPr5bFcATO9+c9ZzHl
VkPlGkA/PTn0mrdvZ47A+UnKxnuy5xocgamePBR5Z5kjJm61XAP1+luhax4Cnn0m7LOsskLMERyR
N+MtdzLFoP4gR3DEnPHNfd6zJjii/HpEuYMYIvpbxTevqpzTyxHI1ln0ExNvynMEkrr0sPsnJhWz
RY7A1Misv7lmjsDIsBxxqmWhWhVDzVMn7cVGkiDapuJOiwdHcMQ645tmVvRucEQnSxLbb3nVa50P
6nQBmVIr0fDsVeMIzGq+MgJnzHAEZARJjkioh8YRqOqIcidTDDEruKH10DgCVR0Rt2O67vkR9keg
3ux6cA4VOKKn0d4ZM9FjshVcjuCI1PWIjefemXeDI1DSETqGW8ERva1HhBaYKzTgqzbCEeC1dfKj
zDNvOQLm7e37dmb106DgW34iwxE9dLkqp8VzxNm7wRHY+phcy2vRGUHcjeUIcETePCV0tA+1T4m3
+zmisCbsGio0hyrf0twI3Otv26/7QBMcgfUdMbR7Gzq5dqb5GkfozPXes65rzOYTFmfVofDUuuI5
9BzBEegh/U579skRHMERhw6uuVbl3t2+F8MRnSxGbL+edVFHgCNwcjGi0JjMERyBHhyRNrEKSpEa
Vl2WayCvVwzOj4035p5nKBxhtA8fk8uNnAmOKGQfjuCI3gb8jT9VjX4HnyNQ1RHG5KI5C0eUX48o
sUrXzek19lCBekr2inIZAUeAIwr3ioRrth6B1ESjxNvQ+WdDgiNQqUsEnVIXnRGo5ccRNOH/vs4v
UjccVfuJkTPhPttDhex5e4kxuYOMgCPAPuG9K/o03RJTKo4AR5xxxFC2Bp/1CJTMNUKfFHCExuaG
1h7wy1XBiD73bYejPUegajbrPss1oO26zz1bXjvoZEli5/bp4Ox8joCR09n5Jy9SrgGOMCZPqWfL
yR1HlM81hjrvEQSNnFZwOQIne0Wts+riRk7rrByB8o5A2kyQIxB+dr5JO8tzRD+jkLp4FUd7jkD5
8a2hI+q+lxHXkzkCZij3+0NEM0t7zbxQhWSOwEjzrftQY8uRB2vDHNGHIKq03aIZR9HzvhqOHxzB
EejTmK3aBkdwROGVjvzRfvtncHIEhofTyCqCiOtvzSOXq+7NEVhttFe5d+fjB0cgO08u5AhwBFJH
zoqnTlZ5q4Ij0IMj6t6N0mvD1iMQ27xUEh2C91kOkW+CWI/QmfXkko4oFFnzkhFghZUOjkBhR5ie
dJDF3P0o5RocERs5dGfh9l/r4mKOsB6R5IjhxAlXDV8/bxi57j5LjkDhecTodyLOsKlySGTEZ9fc
axzBEUlzYI6YuNXmESimiUz7xJ2dX+hU/i13Q47oZDHCh1gr8wqdR7RtGJoXYrNZjkieODS/Zo7A
mtOfEpFr5Xccgdg8ueJZDNHLBG3nVgnztbZe4whz4MD+UN0R1adpnn1yhNG+qiMKnYvDERyx5ii3
8cgRKx3ldnByhPWI8F7Rk4t3OPfhCIy33T2fzmalgyMw1xFDu73SEbPr6GcEOdW0hrAX5zhCiqHC
5Qo3PKgnb9ZrHNHDNLj5esTdxuEm50Te7AouR3TSdgscUhKTaxTd0zE4YwYcscrcJzTyrrMtva56
nrz9/la0ll/FJ8FtT+XnCPTQk4vOqhLqawze6UKhLKZiLb/o++zsfCTlGiV6spyOI7DaaI+imVdo
lUDnUGm75j6xkYtmXiGfml7HEWmz60J3o+hqKEcg9Q2FnZ8xU3F1xj5L1M7Ad555ldsbyhHIc0TF
M2bkoRzRT7qx59l1TpcrlGtwBEE4Cab2rGoI2GfpzFucdMSw+fc+h17OmNnhOR0cwRGxo1BnOd32
La8GD0YamU+Q5eUa6Gco3vM59JkzFLkGyvTkzm7LTu+AHlKx1YaOHhjKVgBrazSOKNxq767qhza4
tl4L2kDVPHKcI+5e5PYfxHBEbUeENuKIhtu8pHVQ5DhH5NyNhv8Ljig/jwhSQ0Kp+xKOCNrTwRGo
54i4BY66jsj8BDkC5hEcEX7N1iOQ9IQy4b3Mje+PCL3P90Jt/JU8jsD59uE+aAMaAQCOAMARADgC
AEcA4AhMfSRALhxRyREii7ydyBzBESKLzBEcIbLIHMERIovMERwhssgcwRHarsgcgce0g19/vfnp
p+u3b69ev3763XeHV6+evHnz/Obmxa+//vjIyDe/3Fy/ur768urpX58e/nx48vmT5188f/Htix//
tcfIcff5l5ubV9fXX15d/fXp0z8fDp8/efLF8+ffvnjxrx+3eM0cUcwR//jHy9evnx0//odfx2bx
88+fXhz55Q8vn/3t2bGbPfw6dr9Pv99X5Lj7/MPLl3979mzskg9HZXz/6eaumSMqOeI4IIy2gLtf
x5+5IPJx4B3taXe/jj+zk8hx9/k4WTh3yYfjz2zqmjmijCOOo8TZRnD7dWrEOBX5OBqf7Wy3X6dG
5p4ix93n4wxi3iUfTs0m8q95riPizvwsusZzqsLFnG+evZmj3zzmmXenkX/5y+F3vzt88MG7r48+
Ovz97/cnlv/+99uZkY/5/Knp+ugE/u0/e44cd59/ubk5lWKMJh3/fLv+NS9zRMOON9pnCjli9AzC
+d88e3mj3/zpp+u7n/Rvf/vupv3pT4fPPnv3hw8/nDWrHI18/ep6ZmebmL13EznuPr+6vl5yyeMZ
R/I1t3HE6Dg53fOnHTE/4MS4fcG/ffiTi+7MBY5YdIrx27dXo1PHr79+d5HHEePe99+8eT4z8tWX
VyMt9Jaxxvv8i54jx93nL6+uFjnii+frX3MDR5zqGNOlkO8eu3zvCOb5Aaf75GX/dv5/4fGOmP5I
Hn7z9lHWva+vvjr8/veH3/zm8Mkn9//q1asnMyPfPjKc39+efN5z5Lj7fPuYc/7X50/Wv+YG6xGP
mWAvcsTMyfn0WH3Zb5nZmaMdMTpQ/OEP7z6OP/5xfHVqbmoz2tPu8qD9dhw57j6fctrpS17/mtvM
Ix6649QE/t4PnHLEnIAPf3ipIxb9li04YnSsOI4SR775ZqQRmEc0nEc0uc/J84gm19w415jfwWbO
Ix45F1j0Yxc4YnqN5mLvLM05T31Zj2i7HvH4+5y/HvH4aw5cj1iaGlwQcOaKQ1Cu8Zik5jJH3Fu7
vv26Zf5uGc81VrzPac81Gl5zm/0RMxcpZjpiUcDRqnOL/u3Mn5y/OjP/4ctSR9x7Bj7dDuyPaLU/
ouF9Ttsf0fCaFzgCmdhnuW5k+yw5oqojBu9rZEX2vgZHVHXE8L93+56efrfv44sjH0fm8ecF/52u
f/x6X5Hj7vNxNnHqGcfx+68/3tw1c0QxRwynzwgYzTMXRT51FsNoPt995Lj7fOr8iNE1iNWvmSPq
OUJkkTMjcwRHiCwyR3CEyCJzBEeILDJHcITIInMER2i7InMEpj8tQN1wGN9ENo+AFiYyR0ALE5kj
wBEicwQ4QmSROYIjRBaZI/p3hOreOZHVDeeIko5Q3TsnsrrhHFHSEU6LyonsHCqOKOkIp07mRHae
ZW+OuODg6bhfOnozJ07Wnv9pOb06J7K64b054rICFhG/9OwB//OvUxWMFSOrG96VIyZG7NFy4RN9
e6L++ONrAjdxhGpaOZHVDe/cEaOj92OKkp+9OReU9rzMEapy5kRWN3xHjlg01M/v8BdkOk0cobp3
TmR1wzmiqiOM9ivOI9QN73Y9ItQR83u+9Qh1w4fu64aXfq4xs9T4ovWImXXDGzrC04dVnmuoGz7s
YX/EdKnxRUXJ7/3GOXXDB/sj1A3/L+qGd0v+zbEbct3I9llyxIK5ySp3xlsVq0f2vgZHFJ65qO6d
E1ndcI4onN2o7p0TWd1wjtjdCojIInMER4gsMkdwhMgicwRHiCwyR0DbFZkjoO2KzBFo/mkB6obD
+CayeQS0MJE5AlqYyBwBjhCZI8ARIovMERwhssgc0b8jVPfOiaxuOEeUdITq3jmR1Q3niJKOcFpU
TmTnUHFESUc4dTInsvMsO3HEnOOn4xZ75tcNX1RhfOJSnV6dE1ndcI5o/KsjCvyogrFiZHXD9+KI
0eIXi8b2+a+75DhCNa2cyOqG78IRZ0tvLeq3j6kb3tARqnLmRFY3vCtHzHm5dbRnzvzbRX91gSPm
FwocVPfOiqxu+O5yjVPddWYlvvlrHIumDBOFAo32G5xHqBsu11g8uRjmVfq9LK2warDB9Qh1w/t0
xOg84oLq4RfMYjzXGNQNX+m5hrrhC3KNiZ75cKo//7nGorrh9keoG36LuuEI1N8tdkPmRLbPkiOq
OmLwVkVWZO9rcERVRwyqe2dFVjecI6o6YlDdOyuyuuEcUdURIoucGZkjOEJkkTmCI0QWmSM4QmSR
OYIjRBaZIzhC2xWZIzD9aQHqhgMoNWi5EQA4AgBHAOAIABwBgCMAcASAHhwBAKf4Dy5Lw/19bJnr
AAAAAElFTkSuQmCC
</FILE>
</FIGURE>
<FIGURE FILENAME="Risk of bias graph.png" FILE_TYPE="PNG" ID="FIG-02" MODIFIED="2012-04-04 16:10:12 -0400" MODIFIED_BY="[Empty name]" NO="2" SHORT_VERSION_FIGURE="YES" TYPE="QUALITY_GRAPH_PLOT">
<CAPTION>
<P>Risk of bias graph: review authors' judgements about each risk of bias item presented as percentages across all included studies.</P>
</CAPTION>
<FILE>iVBORw0KGgoAAAANSUhEUgAAAl4AAAEACAMAAABVk4iuAAADAFBMVEUAAADAAAAAwAAAAMDg4ADA
AMAAwMD/gADAwMD/gICA/4CAgP/g4OBAAAAAQAAAAECAgID///8AAAALCwsWFhYhISEsLCw3NzdC
QkJNTU1YWFhjY2Nubm55eXmEhISPj4+ampqlpaWwsLC7u7vGxsbR0dHc3Nzn5+cAAAAAADMAAGYA
AJkAAMwAAP8AMwAAMzMAM2YAM5kAM8wAM/8AZgAAZjMAZmYAZpkAZswAZv8AmQAAmTMAmWYAmZkA
mcwAmf8AzAAAzDMAzGYAzJkAzMwAzP8A/wAA/zMA/2YA/5kA/8wA//8zAAAzADMzAGYzAJkzAMwz
AP8zMwAzMzMzM2YzM5kzM8wzM/8zZgAzZjMzZmYzZpkzZswzZv8zmQAzmTMzmWYzmZkzmcwzmf8z
zAAzzDMzzGYzzJkzzMwzzP8z/wAz/zMz/2Yz/5kz/8wz//9mAABmADNmAGZmAJlmAMxmAP9mMwBm
MzNmM2ZmM5lmM8xmM/9mZgBmZjNmZmZmZplmZsxmZv9mmQBmmTNmmWZmmZlmmcxmmf9mzABmzDNm
zGZmzJlmzMxmzP9m/wBm/zNm/2Zm/5lm/8xm//+ZAACZADOZAGaZAJmZAMyZAP+ZMwCZMzOZM2aZ
M5mZM8yZM/+ZZgCZZjOZZmaZZpmZZsyZZv+ZmQCZmTOZmWaZmZmZmcyZmf+ZzACZzDOZzGaZzJmZ
zMyZzP+Z/wCZ/zOZ/2aZ/5mZ/8yZ///MAADMADPMAGbMAJnMAMzMAP/MMwDMMzPMM2bMM5nMM8zM
M//MZgDMZjPMZmbMZpnMZszMZv/MmQDMmTPMmWbMmZnMmczMmf/MzADMzDPMzGbMzJnMzMzMzP/M
/wDM/zPM/2bM/5nM/8zM////AAD/ADP/AGb/AJn/AMz/AP//MwD/MzP/M2b/M5n/M8z/M///ZgD/
ZjP/Zmb/Zpn/Zsz/Zv//mQD/mTP/mWb/mZn/mcz/mf//zAD/zDP/zGb/zJn/zMz/zP///wD//zP/
/2b//5n//8z///9BjlLGAAALh0lEQVR42u2dCZbjKBBE6Xl1AV0pD86VuEC96umytbALJISR/aNr
xrbEJhzKBEwolQLgMvxRE50ALoL5jz4A1wF6AegFoBcA0AtALwC9AIBe4GX4ogvawtAF1ko99Ppk
f3BNW79xjoB7DUAvAKAXgF4AegHQm17yQPzUq65NUnXL/mdJZ5NRru8GaLbupR89rQe7vGh7Slqp
y0/p4a76nZ3j04iJetqy2aLZB1cjJ0uSJeVsNSRRilg5o4nmT/NbUbFU0bqdVmQyits8lTLYoLX1
sk3D/N/85x1UejYfWyorZbKUNaFSsVK19+nff9qpZjmuwoRuY9IZgyLmF8zX9fSS2W9o34Vocf2K
TjoaLWlHFHqklLfSCc+mC/1fJl2sNTCr19hrvrOLc8jzy5HS+YDkD0jFaDusW+pvprUU0MM56tWd
VDGyzNbs2x/tutbKuqtoslSgB5zNvPnQPmNUVN7aeBN/yS0KyE5dUtxEibdi78KEJYneQ3v9GOfa
46L5U9SLzAe3lzllmOH3oH0slWj5tLThYVmCuudWBkUurUhmXM76DcCAJTGUSrvmezrxnbamg1Oe
Yb/X90opc8vthHJuxtZ4IQHjdRPr9Q5gM7S1GdqwGfqqrgWKHRMAegHoBQD0Aj3B0J6Z44XTG+iF
P2iNHzoDcK8B6AUA9ALQC0AvAAaml8z/k+RpOVv6zjlktO9LL9H7QourW7CfpkpGC41SePGy6irY
0csH+eWfXs7Iuv/YTrMeto+pde/y82yYXixi+XnsliSb8CxzO6VQCg1NL18pmxe/BlpZ59gmibXU
uk56jYz27Z3jrKOIeJxdQVpMvKpTZ/Wur0NG+47WSw6NygtKlIoykdG+K72SEtcKAW7MvMSz60wr
kNG+nXNcFYRRcyDVdk/2s+88TwAZ7dsO7R3x6p741dW9Bsdc/a7nBF1yI6PthU8UoiGjvRY/00d3
RuN1UIwX1qsb2AyNjLZH1wLFjgkAvQD0AgB6gZ5gaM/M8cLpDfTCH7QGMlrAvQagFwDQC0AvAL0A
OESvJaCsRGKpZNWpyV2iQYyWSJocTuyckVwRx8IwIqOthrPutW7ULI5Op1R2v5MuyH4too07t0OL
aLSnnaMEkWCdA7Kauzn8ayQm7BbT1c9uBaZdQ8cq/5QdtTYRbtbLICoeIjbaMqswO0ZuPggu0WhP
Wa/gHnejxPoHHN1rPCZsKEINhK2BlDVTcRjBNhLT1t79LlolFbiRGLn5ILjIaM9Zr9+xV0Y0mnd1
Op52e59OkDoVTesWlziS8WbhJ73fgvRhmHVg7HV+SF2cQDvPeSjLmdWvytGWqcIguAoZbQPneHgo
LXUJXOdYNqbOyb9qj++1XqfToUJrsO4lRXZA9pInEki65HBxQcoM0cEYtcmskWqR0VZbL4lOuz3h
1nYgoWnVYo+rt8cXhQnUc2rgBZkNKw4ktIEKNu5s50WDhAI3YpbCFgRRbu10yGj3cEyIFunQ3T4+
/iWc+fq2iWuntTVktLaMtn7sdTIUbGd0WDTAeLW2XiAJNkMjo+3RtUCxYwJALwC9AIBeoCcY2jNz
vHB6A73wB62BjBZwrwHoBQD0AtALQC8AOtCroei2165Pd/drehMr0Whb4cS6V3PRbS80j0bLhq9L
nWO96HbVqy5K1pjG1lOqutLVzEtKFyu2wRKvTbK1fxMA25raNRcy2i7WKzAJFaJbR+uqA8lqKGxN
KGjTstrdaLTitIlotKNZr1Oi27zT0TEfFLxNqmuLotEW69WIRvvisVeP4bgnXXXDyaaVQ1JXel2r
kNF2c45XQdsDcku66oaTdQ+qYuNCNNobDO3z9kLO2g9HfxuuDsiOulZKVili6xXZkpDRXmy9zohu
vQiyDzGtTgSAjUpXcy/R7NuSxByN1ipsE/MSjbYtegjRRut+otFei59+QrQRRbeNFxIwXq+1Xh8F
NkMjo+3RtUCxYwJALwC9AIBeoCcY2jNzvHB6A724YVvjG+cIGHsB6AUA9ALQC0AvAAall9QnlCtL
szfCiv0OGS3W6zzbkwqiKhktNBqHXrFQr5bw1VKtSiZgbZX8NlmafVyU+w8ZbQN8vcRkZHSzvlY1
HrB2NhuF8lvZKc07joz2zs4xJUbdiSlb4qy0SipmU5Kzfd0aMtpbWa8D8wA5k3mnNDneNGS0d6aX
PmMidGQUL9678FPFlAAZ7eAzxwLVa/YZXHvmR5IrCgftFzLa21ivlG7W0aq6Gld1Un5rZZF1brAd
twwRMtpGGE6I1vW7alOZK6Nlv9f3JkT77GXVJiuiGK8bWa+7g83QyGh7dC1Q7JgA0AtALwCgF+gJ
hvbMHC+c3kCv1vjz8T3wF+cIGHsB6AUA9ALQC0AvAG5JL3GEXYUxYnPlVcaB2cmHjLYaI617yW6M
tfqdVTpZ0YF88VPo0G7mHCMRaJUtb7VSWLpYCSW1Eo+LezgfMtobW6/FNsQi0K4xYpV1fH7r6l1T
6lc3Lu6RfMhob229tKStwabM9lxbUtGaV78eyoeM9tbWaxl77YvMGihhTw3KkdHedGifMCDZ4bU+
QefDLUVGe9ehvcrEiF0HOqEBk/JCj+VDRntn66VngxBVzTrrCa5XWj6FklrbtLjq2SP5kNFW442E
aAXf8jYlPJSv5Kxhv9ffTxSiWXFxq1YSduPpYrw+wnqNATZDI6Pt0bVAsWMCQC8AvQCAXqAnGNoz
c7xwegO9uGFbg2i0gLEXgF4AQC8AvQD0AgB6HcUiMUvsRU1IaUEcrNJ49NFnVbYA65Vj10PsNotl
N3u2ammR0mK9zkJH5bUzAWNSWoD1quVY7BNSWqxXW4eZPY6UFno1NGLuJEChRMM51oy5VIwtiaeO
IaXFetXzax25x7xfQkoLokCI1hhor4hGC3COd7136QLodRkYazBzBNALQC8AoBeAXgB6AQC9APQC
0AtUwbw4/1gFQC+A9QLQCwAP7PcabOz1DuDB4x369iA9z97uAxSAcwSMvQD0AoChPXjFPIeh/RVz
x+nxMpUPk9c8j9eqrNtwejpW9zYcn4pb8Dy1tTpVKfRqzq5nJz/+itm1fDHT/Kk8qzNhPVL3lt2o
0hYY70qTlTL2Gmgx4/iSgJma3RdNa8N6XWzIjvjVA1mNv+BWX/dU3IKp+IKh11UGyfz+meKZ0+Ib
/73WZlVrzoN1B+UcakEsD/S60uHNI5NKH3kg63S67rMtiOdh7DWGbzQnXdt5vzydH82FeaDXQEw8
/nN4qx/SW/8gz7Jqe6rYqwRl3WutOtVmdSs9UcBU0/jYulckj4Fe4MI7DecILgT0AtALQC8AoBeA
XuAtYP0ohMYFNMIUoRcrYKANDM4RMPYC0AsA6AWgF3gvfOVH/vebU9L24enl27SfG1/RrUL8/HE/
/sU5AgC9wOD0MoVng3TGbEdf9MOTiVZubnE9a9tTTRq561sJ0fYeR3C3seqA1zPdsOvrnaMx8520
3hnm8W8+Y99xz5TGu5PmZFvqrmZsqdy+muXFDH09z7qU0/7Ru77aesWeRGAm94z9eXmqxSqwdB98
0Z1f0/YXNmZr65jX81uPU/noXX/QOU5m/ufZ3SmwyYFtnl5qr6do3ZP7Otb1GK/nwwaO2/UNHwIw
WQ+p2u+uyQwxEsuMe0e5ngKF7bBd/9W2H37vnp1HExjrIWWv59fktOm21zNqU4+ue02P56hMR1Yu
rElBt943geMwO6sWo16PObNo1L3rvyovbEpb1u3Mk3duysmsJ59nujpHrza7Mb/v5jYNfz3Rdo7c
9dZDALa729du/9zpZ2H/N8c7td3/zXHaW8wa9DqmxJcBxv7e1M12UUCvO+F2G3Ti9Pq58VfwfeO2
/323++HrLW4S2j4o2JADoBeAXgBALwC9APQCIA97YYInMIHr6MXzlwDOEUAvAKAXgF4AegEAvQD0
AgCAffwPxRt4M1ARF6EAAAAASUVORK5CYII=
</FILE>
</FIGURE>
<FIGURE FILENAME="Forest plot.png" FILE_TYPE="PNG" ID="FIG-03" MODIFIED="2012-03-24 16:16:55 -0400" MODIFIED_BY="[Empty name]" NO="3" REF_ID="CMP-001.02" SETTINGS="SHOW_EFFECT_SIZE_COLUMN:YES;SHOW_RAW_DATA_COLUMNS:YES;SHOW_MORE_DECIMALS:NO;SHOW_WEIGHT_COLUMN:YES;" SHORT_VERSION_FIGURE="YES" TYPE="FOREST_PLOT">
<CAPTION>
<P>Forest plot of comparison: 1 Lacosamide vs. Placebo, outcome: 1.2 50% Responder Rate (ITT).</P>
</CAPTION>
<FILE>iVBORw0KGgoAAAANSUhEUgAAAuIAAACwCAMAAAB95PvYAAADAFBMVEUAAADAAAAAwAAAAMDg4ADA
AMAAwMD/gADAwMD/gICA/4CAgP/g4OBAAAAAQAAAAECAgID///8AAAALCwsWFhYhISEsLCw3NzdC
QkJNTU1YWFhjY2Nubm55eXmEhISPj4+ampqlpaWwsLC7u7vGxsbR0dHc3Nzn5+cAAAAAADMAAGYA
AJkAAMwAAP8AMwAAMzMAM2YAM5kAM8wAM/8AZgAAZjMAZmYAZpkAZswAZv8AmQAAmTMAmWYAmZkA
mcwAmf8AzAAAzDMAzGYAzJkAzMwAzP8A/wAA/zMA/2YA/5kA/8wA//8zAAAzADMzAGYzAJkzAMwz
AP8zMwAzMzMzM2YzM5kzM8wzM/8zZgAzZjMzZmYzZpkzZswzZv8zmQAzmTMzmWYzmZkzmcwzmf8z
zAAzzDMzzGYzzJkzzMwzzP8z/wAz/zMz/2Yz/5kz/8wz//9mAABmADNmAGZmAJlmAMxmAP9mMwBm
MzNmM2ZmM5lmM8xmM/9mZgBmZjNmZmZmZplmZsxmZv9mmQBmmTNmmWZmmZlmmcxmmf9mzABmzDNm
zGZmzJlmzMxmzP9m/wBm/zNm/2Zm/5lm/8xm//+ZAACZADOZAGaZAJmZAMyZAP+ZMwCZMzOZM2aZ
M5mZM8yZM/+ZZgCZZjOZZmaZZpmZZsyZZv+ZmQCZmTOZmWaZmZmZmcyZmf+ZzACZzDOZzGaZzJmZ
zMyZzP+Z/wCZ/zOZ/2aZ/5mZ/8yZ///MAADMADPMAGbMAJnMAMzMAP/MMwDMMzPMM2bMM5nMM8zM
M//MZgDMZjPMZmbMZpnMZszMZv/MmQDMmTPMmWbMmZnMmczMmf/MzADMzDPMzGbMzJnMzMzMzP/M
/wDM/zPM/2bM/5nM/8zM////AAD/ADP/AGb/AJn/AMz/AP//MwD/MzP/M2b/M5n/M8z/M///ZgD/
ZjP/Zmb/Zpn/Zsz/Zv//mQD/mTP/mWb/mZn/mcz/mf//zAD/zDP/zGb/zJn/zMz/zP///wD//zP/
/2b//5n//8z///9BjlLGAAARGklEQVR42u1d267sOBHN2TSPnKHmMEJIzKfMi38Bvoc/QkJ8gHnn
H3gZhJBmZlPogDQPPAzdiZP4Ur7l6nSvpXN2p2O7XLGXy2Wnkv5AHQA8M97QBAAoDgCgOAC0iluT
WqlOLy5UXlb1f3W0xCItNrl6Xy/7aEib8urT1LyK4rfnGa16URGldJOXctdL53VWy677pRRvm+Km
IRIfd0ugjN1Qs/2ob0CxCmOFzuLRcEFj3Z7N6xPUwxq62VqZhNtRvGlf/G4PHo1wbwrhY0gbZjw1
HA6E78Ysa2sys2m9tE3JMl9aqLCeR+JpKjaveNNW3Lp67baSlabdVK02rEmfRpCpbjPtu06t7hpj
dMuKt72jIi1IepcutxhUZe2olIrMpucSaPJm9ayKctNUp1s0Sg0q/nY1hg9NpTItpbXWRT0SaffC
8vtPYFpYC+js5UPxy1hxyayqdCOptXbYFDQzxfmXrQNX6iL91Yrib802Ud9IyuybqMGL8z8EE6Ln
AnW2J6ypG3Zr6qVtZw3luvWwxp75c46KF1H8A8KwgOcGbuADoDgAgOIAAIoDACgOAKA4ANTCjlEx
O5Wd8iLD4vuWY4l8zir4scVOmi4tpmTFaoUXSh1u5mnrdBg17YgfczshjTqnY6439NgparpLMCet
7qAr6mxTXJmIXlVxxXsFXOs0jWOF7PZQGwkvlZqvRtU1QG3DDrfKpqg0ux/npD3RqM43oUOnUF5t
DdShn+cbU9q+sIkHY1YT1aqtoTie1XUDaBZkhKpskPEckRzPWS88I3U0DUq46G6syuuxvDlxguLd
aHgrUj5mM5U9n2w1w15OZ8cXN7dWHddDeaqYDtRWCWe6VnOhPq8bD6zqIxac4G0TRZsMMh6Sh5w6
E45cLrxE6hwh7cavW+Jr+eQFritfZ6lB1alxks3p/OZOrGFFOhEgFpTQOVeg+LFKpZRfrfb4VjR1
Si23VriuifHS8et2I93dTlZuII7YsDoieGCT2oU4F9T5FjopVRdcW2KJH+tfsi4PyVTSIxKrhavc
gxdq2SUraUIolqWVvfrvtw2U3teeX0LnmzTT1pJ8/2VMWGnRwCoYCQuEiw9qDBZsjFCs2jpSYgGt
lK7bTtCHRP9eTuc3zxMPLFFq68YqoRzrpRItUzd8tKDaJvGXuwq3hBZcsf34hVoyPQyF5nBgf3tz
mGw3pdKFdH5zXUzjTFmB1zrwQrVUQo+zvHYKzQHYVoZCX1ys0yiXEjPXmfDFq4VnpUqt5LZfMOPp
9JNLU3C1faJLaqi9ZCX22zrTcDWdy+LFq+pSOlag2aex9ttdqL7oRSubk98F07bOtyKC17lXrb2/
5jzUNwUYvjnw1A8AAMB6/O60mm+w4sAhOI1oCKYFnhygOACKAwAoDgDNwt4X5+iqgGn+G0MylQfB
zgdXLUKMeKNJuqBbW0bvoFjuOlPKB4mTKlSuh9+ik7j5hCNtOk3BpQyFyYjgroXNhc/934+nUNxp
xrC1eXktPHSJ+0FdhUy2PzjNF7ea4jrK8ieVDxJnVZiqGe50i1OfoyX7+d0GolkEcfeCuCUMlTTq
3STbRo0fdo5RAC2x/G5Gtj4yIOeDSzu2Nr+gPNVfWe6Sbc6ylCrpK+nBp1twE3zyJ/uLPofikzmj
2RQ8jBD7SYmj/rCjjPtS3OrUdVVujdjd2+avvbJaipFfluRU6pJDs9Zb2xE6+uU4irPbkJRrf7ed
KchBK3q4dBaPpNKiSsvyc7UI6p2EQ11hy0/h1769J/riLFgBsXu5mnybgHJuJe3XrbTIpTUtuyPZ
IqJx81r2xSneRpRdhFJxDyzvcFrV7evyUzJvdO+JV6z1ivRid0uFtmrrzfHx4PreCidjaz+Aozsd
cUO+bQtzWfIuDOdNB9WGswuRtMp8yT2UvC9O8W1nN8lM2s7Oi1iYB3/HpBGvnEAzAmjcna6rpyx/
sm5XBNOcezhecNWVNyPG+wZsvLXVbX19IF78gsjcE2hxkjnxsQ3cwL8kxw8t9ozLTaBt0KKkV/VY
YMUBUBwAQHEAAMUBoIXlJqcCasNsToTPzhuwB8SL54R7yeINW7fmVfHibIdYmRNWSKd/K9NRW1DA
CvxsAAcGjd/8PizoBzEem/eN9zkgXjwn3EvmfM2r4sUtPdjfEXGvigO1JQXu/18zXvzNt1ImMHsM
wef+Vtl4jt2W7qps5GY2PIeF+mUylshZEfObuArp4rlwd7C5fUIe4HzZd+TdxOZxg+KmQHDOE2on
HBEvTlXJ1WFV64PO2LXjizU5FWQ7Kodw51bQnXO78qGmO95MOb9/pdO5hjJMngLcLY4X56Afyqck
a2C8eIzGJe9uZv3+NZHZZQHhGfmjAqOwLeLFqUYT64EtPBKxZEJ96kYruzYui4GnFe4Er9KkbRwY
NP7mzf9ea8lx4I23KB9Q2g3PDtyU7VyerGKSJrxRWzyfFfd8XHfKnr+50d+l/vFxvvi6sPQy4bHh
YbfMunjxOeY7UXOQOvlHrgKvHDZeFy/OiC5vZS2yqIdeMl68fLnJHR52vQDH9/Pgnn9HBfS+woIY
8eLJ5SYAgOIA8LyOCgCsxOfp6Mh3qcCKAy9kxf03OXFi/zd8XfjOAeNOsHZVvDjXvoqTaYUKvFm8
eDwiXHy/+LXixVt3VMTXhe8bMM5CxVXqVVSyRgUvdnuT94uHEeHC+8URL15H8ZgR6KR30B4BE+FR
VjFJH7VVpc7TEU2QDmopfb94Q+DuZwLBTqJ4zAicd3uMjhtHlFMhNd0neLni/eKCVGqbzvIFfT5F
6Zs0NYrtV/AsDR/CwyKD4Twos+nAHGNiObccsHt3i/eL18WZINZCpPgUJuc7elTw3DI19Fsyi2Kk
ucoNEusYXeWgKVbFi1sDFcTd0lFxjsjrIampD3ImlnGjcH23lkJGBNW61psrhrEwIf9+cRY8kOhe
QiNuyiKGR0LASxwRT8TGTVGlGBheZMXniXZ+g3i/ozLtrwivCz8iJFmMVI85rWPA9bbL95Kr3SRe
PCBrRbx48H7xNuLFP55SK94vfkEgXnwLRwVomuOHFntGRwVoG4gXhxUHAFAcAMUBABQHAFAcAEBx
AADFAQAUBwBQHADFAQAUBwBQHABAcQAAxQEAFAcAUBxoEPQFKA48M/76+T+/AsWBJ8Y3P7x//teB
9VmPJ6v+7/QU6fw8qTIn72fUkKPPqtXjeMo2JN3znvcgqqPJrLjq9IZSVReRqsaW0ZYKU7PYTVVY
n54q1s5FGTW0qJbTAK46dpbjO2Ws+qd/3/98/d9TrLjWw3+b8F4fq0eGgd99brdHTJJQ9GCGG01U
t6E6o1TlCneHwJhrbozxSC8ZUYYbrsSJ0aJable46pxtenr8+Hh356e//3hcjbeIuVK20e46z8CH
tr4/NRxr1T0htG8gY5TM27E6hosVqpRauuFm/N/H7z69d++fPnz/5Xm++DDk9TCzOrbBzqRUSf+c
a811PbOS8oaRPVx6KFXvMqRiba1ltZrHF9917/eP9x/+0MZyU3exdjOz43WadgvSmVlNi0NY561y
TVNpr149UllO9tVyvRKv8Jn4aTz4WyM7Kn7DGM4bj/1u4+/GrLlp0Si5tRFf7nRs0VQqNrRK+q2u
8K74x1efHr5499Wf26B4OPS1btnRc5VUwzxjPrbmuGrFHyvqt2bw5V/e7xx/7z7+/MzlZq7trMX5
bMy0Uq0s2o2SejjSG/W4P/WXSLWzLJpNMnU8dmj9ba1u473SrfHNLx+++NcHboy/yfO87iYH0Hb/
Hie059up0N87t2mNknu4Pzrn1ga5pKbasl45WRm3v0zpY/Hh913362+PrJC2MilXmCafAcnmVbrV
npk1++dvf/r0/YE1v9XYk60zAgtJvpThTeA3v/h4JMPxfnHgaCt+NBCGBTw5QHEAFAcAUBwAQHEA
AMUBYAdYN/DN73mNu4jpn0q2ccRP3U2/+Dn8lGa3x28zWb+RCTwlxVv+ifXp999pZDfvVgeDFU/v
qDCz+QHe/sg73c0J9zxizu1BtTPLOqYDz2nFXWtGTLPtdAypbfBIyrm/v7JnXWD481M82dt3Plv0
ouO4MfyA/J4jqY3fiQcOpbjrlnIs4RB69DPFrlUwwUt5OYq7iy9KWexj6QEmAquWm1E73rvCkz/e
Jaz6Dj74EdUAr2HFR6fjsZDsv4S+iOeX9Dl39SKM/F2rgS/+nEC8OHAIEC8OAKA4AIDiAACKA6A4
8BrgQ4t1fzy2OgbFgZeBvS/OXoRT9T1EE4/lDyUKxhcFQ46cI2/bfdynN5UIEqxosTHN1X64UUuR
ao3QcFtc1swSLWoz5UVIQGMUXw0Kv7N4qz+k5zy8grhFL3aEBAnz9ykzSwMwUm3/QcksjmZ2JFr8
evp/YHijFB9sVd9JhqjT4cM2mdiVIcEyu49vPOUPzNrY9aX3EK1Zhdg2i4EEJk47Zr3CHt1ozeh1
5o1r0vhgZ/zg6jIUDyPG58OB617C/FDOSDaK2MvhgYrJ8lEprcjyg0IJEgHZ8Z/mUSLkD8ZjVjMr
6jF5PS0b8WWqLb0iPri6CMW5rDlsk0lS9/t6SWHltLxPMhJY5KSoL5OwRqDEVCDEsVC8IbpxVgNa
cVRo7GrOs55rppPjIgRN5NiCwU/Z9Nqnm0hYgQON+OKU7/gav5ajC8Ti3hd4wrElruU+pAvJ5KvU
LFUqs0YATt1RSewdsuzCkuWoxuw413uCFLOclFDbL8JSoYh5pUU+4eVMNR1a7MTqbpHZfo4Yn5zN
KWS7P3KcUusbC7vScxnieHWPJZwTFj7StTiOe5bgEDNSL0+73tGtvZRmcdKT9RA1NeyLB5v+6YHM
0jt2dl03Mnn1FmX08y+KF2fa/Gr2kcO0T01P8ZhnsOmfXhrbtxHqh+2Skc7TvYoc4eyMQf7qG/h8
xzEMP3LS5oPHXrOc3+nyl9vw9Rmr727SBjl29sMWSKB6sc9Hc9qvX+jEzkMYFvDkAMUBUBwAQHEA
aBbx94u7y9W6TZ/gtjUHG8R2WJa0ZOAgTnveea+J7Q62S/Fet3GV5m/6l2Y/Rc3ijJTeF+dYzGjl
hQXPRpAYip2ol60HG4Lwca6I7fa3S1kMDAdey1Ex7wqfXzNuv0KcjdkV3zYevmd8FGInjnI5MbK6
xIAQzHfN4ANe1lHxzKH9gIsXOt4l3jbuRajaked2fDmF75m1PZYgfinyvFrR7V1nNhsnNVD9hSke
EiJ6LnjbOFURzbWslPLE3KHDXYzxAFBAca5z8x1PgVNOBJf6DsGDm9FnLPCuTWABxefnWAptpBva
x1F7TQUDZdzAqagblnwLqMef6ndrRt7GGXtJZ2Ulte/6NPndYreyLZH4Rk34Q1NJKx1u0DCFA4Ci
weil7hRQDX39SnShFff2F5kklyDytnE/NNspZEWcd9NT+pz4Fc0gTrtbENstbpfC8Kesue7t4P1/
fzx90dOZ3lKqkVHmnDJ/h9Put4WVxKQ7H4MmahIy1j/KuAn2kMIv5Cc6mcg5JHvhSfZC1CuTDNij
LiyTNtu+pvIHbH5+rh8nevu4Mwy0vYHhaCKnncH9trgSWbr7MQwTSxvlSr3eDfwtHoeEEZfIrdQ0
198NY0hNLX3YBlfnHZLKSiLSh2/aStBxd+V2va6gJkQ8rS+uknkkz0NFv2xRiYpnULnV81UpDuzu
qCQp6ltet4TeuBIxq+Wo5FeeiDQEJAOoXSKr0KSqMNn6UNtUIkiPHMXlwIoDvhOglesQWKcsH2La
UTHJw/cxg/ttcSWy9LBIINqSgV9sAxY7NNcAHBXgyQErDjw5YMUBUBwAQHEAAMUBABQHAFAcAEBx
AADFgVfC/wH1uFD+puwwqgAAAABJRU5ErkJggg==
</FILE>
</FIGURE>
<FIGURE FILENAME="Forest plot.png" FILE_TYPE="PNG" ID="FIG-04" MODIFIED="2012-03-24 16:17:07 -0400" MODIFIED_BY="[Empty name]" NO="4" REF_ID="CMP-001.03" SETTINGS="SHOW_EFFECT_SIZE_COLUMN:YES;SHOW_RAW_DATA_COLUMNS:YES;SHOW_MORE_DECIMALS:NO;SHOW_WEIGHT_COLUMN:YES;" SHORT_VERSION_FIGURE="YES" TYPE="FOREST_PLOT">
<CAPTION>
<P>Forest plot of comparison: 1 Lacosamide vs. Placebo, outcome: 1.3 Discontinuation of Study Drug due to Adverse Effects (ITT).</P>
</CAPTION>
<FILE>iVBORw0KGgoAAAANSUhEUgAAAuIAAACwCAMAAAB95PvYAAADAFBMVEUAAADAAAAAwAAAAMDg4ADA
AMAAwMD/gADAwMD/gICA/4CAgP/g4OBAAAAAQAAAAECAgID///8AAAALCwsWFhYhISEsLCw3NzdC
QkJNTU1YWFhjY2Nubm55eXmEhISPj4+ampqlpaWwsLC7u7vGxsbR0dHc3Nzn5+cAAAAAADMAAGYA
AJkAAMwAAP8AMwAAMzMAM2YAM5kAM8wAM/8AZgAAZjMAZmYAZpkAZswAZv8AmQAAmTMAmWYAmZkA
mcwAmf8AzAAAzDMAzGYAzJkAzMwAzP8A/wAA/zMA/2YA/5kA/8wA//8zAAAzADMzAGYzAJkzAMwz
AP8zMwAzMzMzM2YzM5kzM8wzM/8zZgAzZjMzZmYzZpkzZswzZv8zmQAzmTMzmWYzmZkzmcwzmf8z
zAAzzDMzzGYzzJkzzMwzzP8z/wAz/zMz/2Yz/5kz/8wz//9mAABmADNmAGZmAJlmAMxmAP9mMwBm
MzNmM2ZmM5lmM8xmM/9mZgBmZjNmZmZmZplmZsxmZv9mmQBmmTNmmWZmmZlmmcxmmf9mzABmzDNm
zGZmzJlmzMxmzP9m/wBm/zNm/2Zm/5lm/8xm//+ZAACZADOZAGaZAJmZAMyZAP+ZMwCZMzOZM2aZ
M5mZM8yZM/+ZZgCZZjOZZmaZZpmZZsyZZv+ZmQCZmTOZmWaZmZmZmcyZmf+ZzACZzDOZzGaZzJmZ
zMyZzP+Z/wCZ/zOZ/2aZ/5mZ/8yZ///MAADMADPMAGbMAJnMAMzMAP/MMwDMMzPMM2bMM5nMM8zM
M//MZgDMZjPMZmbMZpnMZszMZv/MmQDMmTPMmWbMmZnMmczMmf/MzADMzDPMzGbMzJnMzMzMzP/M
/wDM/zPM/2bM/5nM/8zM////AAD/ADP/AGb/AJn/AMz/AP//MwD/MzP/M2b/M5n/M8z/M///ZgD/
ZjP/Zmb/Zpn/Zsz/Zv//mQD/mTP/mWb/mZn/mcz/mf//zAD/zDP/zGb/zJn/zMz/zP///wD//zP/
/2b//5n//8z///9BjlLGAAAR10lEQVR42u1dy84kNxV2/nSkjCJGnMwoNwUlGx4DkLxmlx0vwKPw
NJHYsUEWa8QCiSULiARRYC5nFHJBzCJ0l11VvpddV3f392nm7+oq+/jY9fn42HXK/QYJALhlPKAJ
AFAcAEBxAGgVpya1kkLNzlSeV3Z/VTLHLC1Wqb2vl32krw1p1WFqXovip9vprWpWFilVk1U566Wm
dZbz6n1XirdNcdMQmY+zJZDGbsjRftQ3YLQIY4WO4pGuUF+2Z/O6C/JiDd1krQzC7SjetC9+tgeX
Rjg3ReRDX9MjntSHmvCiT7K0JDOa1ktblSxj1UKF1dgTD1OxecWbtuJW7ZXbStY15V5VcsWS1GEE
Gco2w77r1CrRGKNbVrztFZXYhKRz6aYmg7KsHaWUidH0WAIN3qwaVZHuNSlUi0apQcUfro3huqnk
REsppVTRHUm0e2H+7QcwFZkLqMnqQ/GrseIxsyrzjSSX2mGT0YwUx1dbBa7UldyvVhR/aLaJukaS
Zt1Eai/O/4iYEDVmqLM9YUlCr9bUS1vPGsbLVnqOPfLnGBWvRPE3EIYF3DbwAB8AxQEAFAcAUBwA
QHEAAMUBoBZ2jIpZqRTSiwxLr1v2OaZTVsGPLXauqdJsMq5YrfBCqfphnrJOh1HTjvg+tRPSqKZ0
nLobqr8pcnhKMF5afIOuUWeb4tJE9MqKGm8VcK3yNE5lsttDriS8VOp0MbKuAWobVj8qG6LS7Ps4
XtoSjep8itzQIZRXWR1V3+fxwZSyKzbwoE9qolqV1RX7s6quA42CjFA5GWQ8RiSnU9YLn5DamwYZ
qbToi/Lu2LQ5cYLi3Wh4K1I+ZTOlPZ6sNcJenc6OL24erTquh/RUMTdQWTmc4VqOmbq0bjywrI9Y
cIK3TRRtNshYX9Yp1UQ4crnwEqljhLQbv26Jr+WTF7gufZ1jDSoPjZNsTucHd2ANC1KZALEgh5py
BYpfq5RS+sUqj29FQ2es5ZYKVzUxXipdbzfS3b3J0g3EiTasSgjWbJKbEOcKdT6FTkpVhWtzzPFj
/Sqr8pBMGXtFYrFwOfXihZxXZRkbEIplKWnP/rtlA6m2tedXofMpNtLWknz7aUxYaFHHKugJM4RH
X9TQFqyPUKxaOpLRDEpKVbecoHaJ/r06nR88TzywRLmlGyuHdKyXzLRMXfdREdVWib/cVLgltKDG
9usXcs7woDON4cD+8qYebFel0hXp/OC6mMaZsgKvVeCFqlgO1Y/yysk0BmBbCQp98WiZRrmcmLHM
jC9eLXxSaqyV3PYLRjyVf3NpCK62T4ishsq7LKP3bZlpuDady+LFq8qSKpWh2bextltdqK70rJnN
wXvBtK3zqYjgde5Va/vXHIf6pgDDVwfe+gEAAFiOzw4r+QQrDuyCw4iGYFrgxgGKA6A4AFwzTmgC
4HB8rT8eb05xTs4KmMa/KWSvshbsfPCMSQj3OSpKm9A7ljunVlZ5r+RBGHd/aF5dgyJdaUGZkby6
FVjc4+LCyZ/0cpLjPL8U1rfE/SBRLZP7W8vlpdXrTQXC40p4JY+cvJyrZTjZpsUt0q5VpMwwr+lr
LO6d4p6hokivdy8NBmQ0Lk6KXgDNsfxzCGin6M1Y5Y0t1imSkNaoYKaeozi3VrSgtfZHGODz29QF
tRHFB/NHoy26GCH2L2WO+nEx71DU3wDTjSpoS/VFFOUpU97yGJazzRJBQZtMZW3Hgi9+YWYBxT0v
lKZ447Y4BSloHXvmSikRxCUee6ZuE7OOAhqyI+wypHG1KzyMgflOF28TrukA9+eLc9qm8eTN3tRa
FDKXFvSoiYyaraVpyG3ZOq3I96eLFbaVpPqC78AXp3QD0uQklIqH9fntzmWZN7mxeb9Dn6ZNPIWK
6tDMFjsIj7cU/lA4GFvrARxJN2Xc121eIppY1ltQKC+5bMzuGkPakh4RKDDRYvdjxY0vnvH93Etm
PHRWXqKZWfs75hrx3Jl+WU7q15FnlTNRRvayW0+mMbVxyOv1sIVEu5TbqGYUKcl7L0C8+BUiMzwt
eDy3LY57bQMxKlfJ8f19nxubbgJtg2ZdulePBVYcAMUBABQHAPjiAJDBhhHjJ3/KnQ6oDZM58di7
LMDGYqML9aspIxs1nwsjiOjHQyxmuR5McXGOGBM/7kWu+zfDjjVHvPhUMISXzI3HZtph2TUWG12o
3/IFC6+eXKYfm/M18eKcFGdXx33HJK6kG2uOePGuUci1OvrmDE0UicDYO0yTpiOlFunHyQeJPLdz
LKhqXg32x5NASZqs1xEIW/LN1IXlbXqKinRj04ZAcN7htk42Dq3AkxJnaEJOYc8Zk9W4KVxWnYDh
Yu5jz51BKV98CyVPBSoM34iPbjCmsvdIl7TVMo/LixcfGm5GvHgvblmcCeLFr0tdKk22Wbx4SR8f
w7XtNzhLw7aDRMumOfcdLB6l+GGB2Gs4zLu6k+kYeAqTVUwJLNEl7wUyXUWD5bFhxPiDa3z8tuDk
TL9hhvNS7pbYxngAth8vPidO28qzvKHvM/IqbcU9p899h8safZ2o6HjejfyUokjwZWHpq8aL29yv
XJbupveRhs54M0E7IV5c1MaLM6LLWx29WndXjosXL59usrh7e9A0x+G1LKY46H08aNntQbw4AIDi
AHC7jgoArIav+4PH25cFKw7ckRX3oz84s/4bbhe+S8D4nP3Fa/Xi/I5eE1Ljjbhsf3HriVLh/uJu
MO+wATTixYsbP7Zd+B4B43P2F6/VK5meI8JTicJMC/YXt/cAHQ6y+4s7D1gtqmN/8YgBsU3E8H7J
YbaAalJRTZ4SytkvI1BZ0gXB9OSLY4prk61mMw/rPne+vRl2RbEVsU55A+KYCGqmxY7YLdva05Em
FIvGby+PfWTXjhd2MlG9I/sm+ExFp5s78OkUjrKJW0TT1mGHVixzJ739xXnGXoI5B4JJ1MVhz4wX
5yBuv/4XCUggmNY3FxzxJangvWXa5d3Ast2yl8RIT/nulCkjmW/W/uKzvDRPj/V+ouK2fHHvpePB
FuQXW3Zsxbr9xXe8v5zZeJzndLaZyTkSFX2vND+l75V1xDTd+Hu0oPUeOk3f6y0ZHhe6qldQ0uiJ
y+RXvjV35fHRFLd+yGPYQVzQGKYd3S58j8jkOfuL124zXhYvXqLJwnhxoz7lFBsjwoPkAvHiGthf
/AqB/cVrgAf4V8nxXbPdqC8ONAzsLw4rDgCgOACKAwAoDgCgOACA4gAAigMAKA4AoDgAigMAKA4A
oDgAgOIAAIoDACgOAKA40Dxev/3oKSgO3C7Bf/jmf1++fOePGxaBdzeBXRB/d/PH3zzrPp/+6NVm
JVsvtsnurwp1kubk+YzUKbqkSl6Oh2T60jntcS+iOpqMikuhVpQqRUKq7FtGWSoMzWI3VU0dPMFD
+dKR7+ojhZV4VFoKoZqi/dP//M0cPX/+we9/tr2jopT+bxPea3V5SaAbsEvt3mBzKZJ1Z4YbTaRY
UZ1eqnSFexbCpBoboz9SM+vgCR6skExUdriXKlS6LX6L1+/89bU5fCLEV7949HJzK+4YEGkbbSE8
Ax/a+u6UPlZS3CBUaF1Dhs8YqrOlRQbXgtJkLHVj/BYvP/32H+LFkxdnfr/oPl88efr47+/uMt3U
PV/pkXU0HW6rSiknRtlmvL/V/CapqaOrHkpdmUNyIKryT8RKc/UJbk/+fh2A79/74vn544X9/8UX
7+9DceeupVrGjH8tNt52dtyMairahdW0b13VVEMxyj9RUFqgY0Lp4/DhR7GzP/xmb4oHQ57hvPHY
zzb+bDxUc1QUtp3dZvJbK3WzpnIrO06qWserP3/yy84Ht/4//cm/f72PL55x6obVlNbd5n4CZuYT
6/NciiP3MEtW9nrwrvjDR192/snFD798/upPz7bwUyof/Ujpui9jo2rHpQn6GyXNmk+w9LNEqrti
oWry1PHP5BwFRJv2fNKtrE4VZG4Tb33/l/eF8cOFeO/t3z3bppyH+NCn9BK33UzKXFNDEmduqcIJ
0oGOitpEqm6W3OpbkCrWVOWlZU5kKhuUPqH0Yfj5V58+0UdPP/nXo61KqXi6WdpKTbbm7SDbvPm+
feSdSWj28uP/nq34x6/e2q7kCkdFrZ4QmD0PmMfwBl3y7/754Qc//XZDhiNGBTjUiu8ARBoCNw5Q
HADFAQAUBwBQHABAcQDYAFaMivk9r34VMf9TyTZ2+ak77n+9nMaPTcsAbo/i1PJvSFu/V06TP1O/
RhnALTsqzGx+jbc78k6L8cI5TTTlVvbVGWW2LAO4TStu32om8q2l/aU/7tLQdnY15DVvR3Ew/G4o
nr3pZz6nLOpOHvnWxha/Gn9PFHd/UZpTF3bkBe3Si+Cz3A3Fu7sdpRdFuAdeANcy3Uza8W49bfDH
RcaqA0DDVrx3Oi4Tye5L6It4fkmXcg8nwhSzaWnwxW8MiBcHdgHixQEAFAcAUBwAQHEAFAfuA7xr
NvH5vsUxKA7cDex1cRMuXRwnHnYdL4LEi0AfT1LQ5cg58pbd+3V6U0hEgnAeSFGovH5QS4lijdBw
PdxWhAfNLNlRbYZa4JlvYxRfDAq/c/RRf0jPsXsFcYte0AhFJIzfDQ1jA5yviiX38kH5JFriGIU5
XZ/uHxjeKMW1repukiHqcHixTSZ2RV+wzO7lGw/pA7PW3/rSh4fWqEJsm8VAAhP7DHODxjqFPbrR
sk48Rhlf6cPQnZ3xnYuboHgYMT4eaq57FwZrRz23KGUMu/cnBstHpYMCWX5QKIH8juEXz2MviRQb
9MeoJ2Q19kVWUX1aNuLzVJtbI965uATFuaw5nJsdJg1H51hYOc2/JzMkDCpTsgE51l9ibRevXKwh
RD+qAa04Kv3buRbXuWwA4a1Hm6ONGo/9q9iwkNjlHQ5gji9e8KYkVfIjPkEsvvsRnsxyDZxM8bQJ
uROiEx4QoozbXVHJrB1y3IUly1FN2XGu9wQp9RpOjXHkWKYEZSlxMv860NWZato124HFnVKe6xAx
PjibQ6x2d+QsXVvfrGU4zysVTvh5WNxlCufEgxsZ5QHcHDfpiXJ5WPVOLu25irgnMmzv5eoatbxx
h/s4YnKcovmTwDnuWvG+NtlNdmbFizOtXptt5DBtU9JNvN8ZPI7IT43txwj13XZOT+fhWQVTecIg
ffUDfD5jH4bvOWjzzn2vWc5vVP35Nnx5wuqnm7RCio39sBkSqF7s7dGctrsvdODNQxgWcOMAxQFQ
HABAcQBoFun9xd3pat2iT/DYmoMFYjssKzZlYGfJ1o7mno7tdhdIveVSbOjWz9L8xxGlyQ9Rszgh
5dfFY4/Jp58JTFM8EqnB+eeMfYfwgrotWenY7iA00l4u5WhgOHBfjorZK3zcZtzeQpz7neZju42H
+4z3QuyLvVzO9Cyne04k4rrOB9yto+KZQ/sFFy90XGR2G/ciVO3Iczu+3I64jngsVvwSu8+WOflS
XNmw1w9qoPodUzwkRPJcsNs4VRHNtaxU5tb3vWHKtgNAkuJc5+Y7ngLnnAgu9R2mfveE6icjACge
DubFNpJcxyRpr8tDuTkZqhspG5a8EvLyp3wbzdodN036WLbKkvMKFOp1KlsSSS/UBC4yZ610uEDD
FHaAOt6C4bVQh0k/YH/a9P7i5G5fko4QF25QuRO152SyIs7F8JY+C07SNLZkWxDb7VYgulwKw29s
qups4fl/dzx8UcMZO+nlQ9lfrI9zlouwQYjOKxOkLixZC00q4H0rojh5jorz150U2onIOSR74kn2
RNTLkw3YIxHmyZttX9P4B2y+M9D3g719LAzZrDMDAa0r7ocmqzJZNE99qfUlS0tgoID3LYXre4C/
xuuQ927EpZSD03A2lCFBlOdWqISnocYTyruo1ig5r8AiX7xpjjch4hZ8cZlN4zsqqQRyamK7rOSY
JLl0RQW4I0cl2w9cRyWeICtFLS45mqNq0opIw3ufcArl0kkmLKX0T8u8UZV5i1tWskwqIIuNOaz4
HbsrsvMJbOfAOuW4C+a8XuAY03pZAtEqsdhRXPKwohJTwPuWAn6xDWjblVoMOCrAjQNWHLhxwIoD
oDgAgOIAAIoDACgOAKA4AIDiAACKA/eE/wP2omOIuWYAVAAAAABJRU5ErkJggg==
</FILE>
</FIGURE>
<FIGURE FILENAME="Forest plot.png" FILE_TYPE="PNG" ID="FIG-05" MODIFIED="2012-03-21 11:25:38 -0400" MODIFIED_BY="[Empty name]" NO="5" REF_ID="CMP-001.04" SETTINGS="SHOW_EFFECT_SIZE_COLUMN:YES;SHOW_RAW_DATA_COLUMNS:YES;SHOW_MORE_DECIMALS:NO;SHOW_WEIGHT_COLUMN:YES;" SHORT_VERSION_FIGURE="YES" TYPE="FOREST_PLOT">
<CAPTION>
<P>Forest plot of comparison: 1 Lacosamide vs. Placebo, outcome: 1.4 Ataxia.</P>
</CAPTION>
<FILE>iVBORw0KGgoAAAANSUhEUgAAAuIAAACwCAMAAAB95PvYAAADAFBMVEUAAADAAAAAwAAAAMDg4ADA
AMAAwMD/gADAwMD/gICA/4CAgP/g4OBAAAAAQAAAAECAgID///8AAAALCwsWFhYhISEsLCw3NzdC
QkJNTU1YWFhjY2Nubm55eXmEhISPj4+ampqlpaWwsLC7u7vGxsbR0dHc3Nzn5+cAAAAAADMAAGYA
AJkAAMwAAP8AMwAAMzMAM2YAM5kAM8wAM/8AZgAAZjMAZmYAZpkAZswAZv8AmQAAmTMAmWYAmZkA
mcwAmf8AzAAAzDMAzGYAzJkAzMwAzP8A/wAA/zMA/2YA/5kA/8wA//8zAAAzADMzAGYzAJkzAMwz
AP8zMwAzMzMzM2YzM5kzM8wzM/8zZgAzZjMzZmYzZpkzZswzZv8zmQAzmTMzmWYzmZkzmcwzmf8z
zAAzzDMzzGYzzJkzzMwzzP8z/wAz/zMz/2Yz/5kz/8wz//9mAABmADNmAGZmAJlmAMxmAP9mMwBm
MzNmM2ZmM5lmM8xmM/9mZgBmZjNmZmZmZplmZsxmZv9mmQBmmTNmmWZmmZlmmcxmmf9mzABmzDNm
zGZmzJlmzMxmzP9m/wBm/zNm/2Zm/5lm/8xm//+ZAACZADOZAGaZAJmZAMyZAP+ZMwCZMzOZM2aZ
M5mZM8yZM/+ZZgCZZjOZZmaZZpmZZsyZZv+ZmQCZmTOZmWaZmZmZmcyZmf+ZzACZzDOZzGaZzJmZ
zMyZzP+Z/wCZ/zOZ/2aZ/5mZ/8yZ///MAADMADPMAGbMAJnMAMzMAP/MMwDMMzPMM2bMM5nMM8zM
M//MZgDMZjPMZmbMZpnMZszMZv/MmQDMmTPMmWbMmZnMmczMmf/MzADMzDPMzGbMzJnMzMzMzP/M
/wDM/zPM/2bM/5nM/8zM////AAD/ADP/AGb/AJn/AMz/AP//MwD/MzP/M2b/M5n/M8z/M///ZgD/
ZjP/Zmb/Zpn/Zsz/Zv//mQD/mTP/mWb/mZn/mcz/mf//zAD/zDP/zGb/zJn/zMz/zP///wD//zP/
/2b//5n//8z///9BjlLGAAAR1UlEQVR42u1dv68lNxV2Xm5EiFZPOdkkJKFA4t9ANBaiRkKioEE0
tDQginSIBkGFRJeKjgJEgUTnki4dVCkgCIlIu28tVpESlCC4d+wZ//bY89Nz7/dp9925Y/v4jP35
+NhzZu4LxADgmnGHJgBAcQAAxQGgVZya1IozMblQeVne/RXJEpO0WOTqfb3sI5U25BW7qXkUxU/X
M1rFpCKciyYv5ayXGNeZT7vum1K8bYrrhsh8nC0B13aDG/tR34DRKrQV2otH6oL6uj2b1yXwizV0
s7UyCbejeNO++NkeXBrh3BSRD5WmZjyuDhXhWZ9lbk16Nq2XtihZzKWFCgszEndTsXnFm7bi1tUL
t5WsNOGmCr5gTWI3ggx162nfdWoFa4zRLSve9o5KbEHSuXRji0Fe1o6c88Rsui+BBm9WGFW4m8aZ
aNEoNaj43dEYrpqKj7SUEEIU9Uii3QvLrz+BichaQIxePhQ/jBWPmVWebyQ+1w7rgnqm2P+yReBK
HaS/WlH8rtkm6hqJ630Trrw4/yNiQoQpUGd7wpqY2q2pl7acNYzXLdQa2/BnHxUPovgLCMMCrhu4
gQ+A4gAAigMAKA4AoDgAgOIAUAs7RkXvVDLuRYal9y37EuM5q+DHFjtporQYjytWK7xQqrqZJ6zT
YdS0I77P7YQ0ijEdx3pD9J3Ch7sEJml2Bx1RZ5viXEf08oorXivgWuRpnCpktwdfSHip1PFqeF0D
1DasulU2RKXZ/WiS1kSjOp8iHTqE8gproKp+NjemhH1hAw/6rDqqVVhDsT8r6gaQEaSF8tEgYxOR
nM5ZL3xEam8aeOSiWV+V12Pj5sQJinej4a1I+ZTN5PZ8stQMezidHV9c31p1XA/uqaI7UFglnOma
m0JdXjcemNdHLDjB2zqKNhtkrJJVTjESjlwuvESqiZB249ct8bV88gLXua9zrEH5rnGSzel8506s
YUUiEyAWlBBjrkDxY5Wcc79a4fGtaOqMtdxc4aImxkukr9uNdHc7mbuBONGGFQnBik18FeIcUOdT
6KRUXXBtiSl+rH/Jojwkk8cekZgtnI89eMGnXTKPTQjFsgS3V//dtgEX69rzQ+h8is20tSRffxkT
Vlo0sApGwgTh0Qc1lAXrIxSrto54tIDgXNRtJ4hNon8Pp/Od54kHlii3dWOV4I714pmWqRs+IqLa
IvGXqwq3hBZcsf34BZ8yPahCJhzY395Uk+2iVDqQzneui6mdKSvwWgReqIiVEP0sL5xCJgDbylDo
i0fr1MrlxJg6M754tfBRqbFWctsvmPFE/smlIbjaPsGyGgovmUf7bZ5pOJrOZfHiVXVxkSrQ7NNY
6+0uVF/0pJXNzu+CaVvnUxHB69yr1t5fsx/qmwIMXxx46gcAAGA+vr1bzSdYcWAT7EY0BNMCVw5Q
HLhynNAEwO54bg7vYcUBYLoVl8lVgSTzN4VsqlSCnQ85aREiLTlltY3onSqdT04oL1mfSp4qVKOH
pOiFeGLMaQq6KlTg/CkZ3TjFVVskOS6n1yJVz7gffcvX8m8QV1ZbbR1lwlPKkyvCqCKpguHxC2Fm
cDm1yKBooIBSjCS7dYp7hio26t0k20b1H3aOXgBNsfxpUFFyb8YqO7ba1OZOzbOaFBFiLoeiOnnT
C81q6OURD+75w1iGOXfLTxk7pg1I11IXIyT9pMxRd8hoxH2Z4KbIhcfDrJmpxsmpcVNkzeXY2Wmi
97UZxOwM8ygu3UaisYZ2jQUFOWi+wZ42OmTESa1xhqjIj4i3i1dnJ+wypUk2xRWWlNFI5ihNzhE1
ZMlb8MVlevjL0c5e098r7SWa1Z/Z0oqt5TOGEqZbtkirSKZESUrLtCbgfumAHZVET1GmE6OLOSom
5wQayn6FRUuOiCmOT63sChdLWlsqVJUdiOCucDK29gNkJN+YcV+oD4iIjTNczqpUzkiWS0xp/UVa
bkquMit7pFq5/tR6KCuufXFKr03cJD1pOzsv0cJS+Ts6jeaufWR+9UT91vWkeka0yya7FyjJ5FbH
Ndp063W72fxU97QzngMFqJXlZhz3awpHvPiRMLJfv4/nVob9HtvADfxjcXzH0le13AQaBU1Kqspz
O8tNAADFAQAUBwD44gCgoR+MuF+V4pKxknuH0XjsTXZe/QDqCv1q64gkuNcZvWHr6zclXtyECvlX
EI0Xd7fHkwpYgZ83bMVlWT9E47HlFoE+YQB1sX61dcSZl4jSTuo3LV6cPFWcSEKZa4yMAuf/iBdX
ofPSsTqqc3pLpJrNC6XbsOFoQq6l4sVL5AQB3jRxHKdrDuLFaVR5amW7cKQBXyzKRXMobkS4AWxD
ILhcpMqNQevIqR7ZVQ/9pHlbH2LfTg9RkS++tLqnAl2GbyTr+2sNX2V0qM/s1hlX5zwANQirixcv
d/lkZFXgx6sTk9QW07GjUsABOfIYIq0+BlPyqX9SUlJ+alx/2nGlER6JqDJhextx2oW+vjdRFfm0
xpKlwIgfCSvFG965xtFvongc+N4MnxPSvRDDY1HasejsaY99LM5wxItbHKeUP2C+RcOYN4lIzgRQ
h5cxUaOyYPSSmk3Ed1W8eCTaPEpv2W92S+OGuA10mHjxVVEXL44HqPYF4sVXXW5KxhgY3i7Hl3SB
bnRHBfTeH4gXn7ncBABQHABAcQAAxQFgn+Wm/xZxOfYSyOjHujBxrJTdOZijl6Tc+bzUyOu9VQRs
Xby4G+ydiBePBeqH0exWpkPFqXRBWfcLU7yKA8HrwrcJGB92BmSlerV1pM7npYax8z1Fy+PFw5eD
x+PFY4H6YTS7nQnx4hk7oo0Ai72DdkOYQA85vn8Wi6euqiN5ntLPBUlXifljnpLx4kFlsS+yIVrX
afJifZF4r5yK7Ig2Arvf3izwoZarI1l35gZ+kEfOe4u9DIYTjSikH1/pmd2SZ1Kny/Ol1D/Fhln0
qRUa91dlO/bCMaKLDoiSAGwTNztEipTHi5MzLMZ1dzJJQpRFjuJDGJ/v71HBc8ujQdyb2ov1+rkk
AJvCzHXvF5dUbvciRv4aWH6/CsWdRnaOKDQWM+eh+fsqxdma6PBtnWK8c9xg/P3iMuKBJN6v0Niy
Zk2Gy0WzLT7TECGmKGvFjc9h3iDO7ODn2OvC2wlJdt8vLpfdsC+52nnvFy+NFw+yM5Z85zjixYFj
APHiCzoqQJsc37H0VTkqQKNAvDisOACA4gAoDgCgOACA4gAAigMAKA4AoDgAgOIAKA4AoDgAgOIA
AIoDACgOAKA4AIDiwPHw2f0Xvnb/OigOXCeevfrKxx9+9McPPzj96LNlJePZTWAT5J/d/OT1T5+a
bz/57dOXlqvZerCNd39FqBPXJ89nuMrRZRX8cjxkU0nnvPs9iOpoYhTnTCwolbOEVN63jLBUGJrF
bqqxavoKXFFcC3IEWydY5JKH2of+ahBvfO9X8p/2iZ8z9tbLi7HcclSEUP9twnuNzy8ZVCd0ud0O
7tuS781wrQlnC6rTS+WucI+bOpdpjP6ogltCiKgobUFEoib7WrmrtFAim+T3s1d/8PDu5/rL4+Hz
o7+//DI9W9qKO+aK20a7b3vfrFu2vjslBmtxfRDeDBFl+IypOmxar9G9byKW7A9qkZbbBr//+s3X
H957YA+PH868dj+fPv7XG6/8+vtrUPzSGJwLrmdWzkWkD/N2iTfRnFyNNb7UkOO2oxJKXbia0rZ2
kwX3dGnVOekclJ+++eT88ZD8/5R9681f/uzJmjsqF66nJlPlt1yGwFUa7eQ1u45BytpGjXxZUwXy
vRPGHqsjOzk07YNb1SDRf//j/43m+e+7/2BrUjxoGc157bGfPbyzvW6u7bSSXKw4o9RKLW4qMZbH
Z/iB8fWPn7z/5c7/Tv1/5/2nH39xBV884xgOuymtu839glCvJ5bnOWf7+GPTGN7qaHiNsUePXvpI
+SUXH9z+/O6f//baN5bdUSlpKu66L6aTlePSBP21knrPJ9j6mSPV3fUQNWUKx4MuYkpyHuEq59ZR
mGsoeQAn8qXn/3n0mzeY9r+Hz7e/8uhP/35tkRru4vO8UBtUdhsJnSaGLM4y1D63r8kQZom8tPsj
3EsvyBVrqoJq0hXywaPvjvL6jGjbCst/+Plf3rFv3L/16qNPny9286fi7mZpYx3eR2wUfPYm1p49
M6bgs69+571uz/BLv5i9hzKZ4sVzLRi+EsXTDC29cdouxc/47PEnbz+88mTpmhGjArRC8ZWASEPg
ygGKA6A4AIDiAACKAwAoDgArwIpR0b/n1e8i5n8q2caGP3U3/PDnij/NdMM/UXntFKf2f1Ramh8q
X01VSfhx7at3VKSU+reHuyPvNDMJ5zzRnIcHGH6dVtw1Y+RbS/tLf9zlobXt6uZzBSh+5RTPGrMz
ny0q08amr+QH6JfwVOCo3ArF3V+UlqkEtjbpNvXFYcJvieIdlaJdTxFewPQBR1luJu14t582+OMs
Y9UBoGEr3jsdl4Vk9yX0RTy/pMt5Lb44YV/8uoB4cWATIF4cAEBxAADFAQAUB0Bx4DYgNy3Gfrdt
dRIUB24G9r64uqlTHiceDh0vusOLQDcnKRhy5Bx52+79Pr2upF5Cf6OWEoW00HA/PC7XusicNhL3
fFuj+GxQ+F1Gb/UHI8MaXkEMiheRQvUS4iPWynP5oGwWR64diZbWpvsHhjdKcWWruk7SRB0OL7ZJ
x66oBMtoXr7JIX9g1vquL715aM0qSl5vFjMSKHaoyvkEpnmD2EQZH/Rm6MbO+MbVjVA8jBg3h4rr
XsJg7UjP+BEvwTDCCu+i0kmBLD+oSIJFPD08+7IRx4LCRs1rJokVXU/LRnyaalOvSG5cXYLisqw5
SObaicLZORZWTtP7JC9BOsPBV5mSDTj41BQntU4IbDalG4L1sxrQiqNCfVfLcdbLmulky0BEGjzr
JY2amafKDUtkqAGt+OI03vFUy48o64t7P8KTSgmRQnHyTZKb8oAQZdzujkpm71DGXViyHNWUHZf1
niClnvGhCt9Nxgol8tIk1/Bwppo2LbZjdaec4+nEgZtY7e7I2Xi2vlnbcJ5Xypzw87C6yxLOiQfX
MgoCuPMSEvXKYdc7ubWXk5th++C3d+WaJX+w6Z/3qWTsHTurrhslefUWZfTzT4oXl7T41awjR9I6
NV3FCweCTf/80ti+jVA/bKeM9GHjYJRwdsYgf/UNfHnGNgzfctKWG4+9Zjm/0uVPt+HzM1bf3aQF
cqzsh02QQPVir4/mtF6/0I6dhzAs4MoBigOgOACA4gDQLNLvF3eXq3WbPsFtaxlsENthWawq/rsu
ttvd9MXNdGuV5m/6l2bfRc3ijJTfF4/dJh+/JzBO8UikhszdZ8zFfw/xhoVl3E1fcByOChveFW5e
M26/Qlxqsxt923j4nvFeiJ3Yy5XJkbUCD8FtOCq+ObQfcPFCx1nmbeNehKodeW7Hl9sR1zmPZYSq
5SFTQxgCqA6Kj1hTN/jEe9t4IX+iUdu+855xsPKx3QAwQnFZ5+Y7gbIynZQKG5fxgZR7FhPMBmZR
3DzHUjirk+uYJO01FQyUynUtGD8B/PKn/DWatW/c1PljxSprzitQqNepbEskvVETPF0gs1Y63KCR
FA4AuWK4BDCBZItJ3+H9tOn3i5P7+pJ0hDhzg8qdqD2nkBVxzoan9PXGCsVUCOK02YTYbldvrDZd
myo6W3j+3x0PX8Rwxs56+RD2F+vjXOQibBCiyvIEqQtrVkKTCnjfiihOnqPi/HUXhXYmcg7JXniS
vRD1ymQWjH6tJQ5PqgzB4qfn/36yt4+ZJpt1ZiCgleJ+KLIKXUTx1JdaXzO3BAYKeN9SON4N/FmP
Q8KIK+ZwPjgNZ0MZEkR4boVIeBrCnBBeolii5rwCs3zxpjm+U9nr88V5No/vqKQy8LGF7byaY5L4
3B0V4IYclew4cB2VeIasFDG75miJqkUrIg1vfcHJhEsnnrCU3D/N80aV5y1uWc08qQAvNuaw4jfs
rvDOJ7CdA+uU4y7o82qDw+T1igSiRWKzo7jmYUclpoD3LQX8YhvQtis1G3BUgCsHrDhw5YAVB0Bx
AADFAQAUBwBQHABAcQAAxQEAFAduCf8HlVSKTWFAl1kAAAAASUVORK5CYII=
</FILE>
</FIGURE>
<FIGURE FILENAME="Forest plot.png" FILE_TYPE="PNG" ID="FIG-06" MODIFIED="2012-03-28 11:04:29 -0400" MODIFIED_BY="[Empty name]" NO="6" REF_ID="CMP-001.05" SETTINGS="SHOW_EFFECT_SIZE_COLUMN:YES;SHOW_RAW_DATA_COLUMNS:YES;SHOW_MORE_DECIMALS:NO;SHOW_WEIGHT_COLUMN:YES;" SHORT_VERSION_FIGURE="YES" TYPE="FOREST_PLOT">
<CAPTION>
<P>Forest plot of comparison: 1 Lacosamide vs. Placebo, outcome: 1.5 Dizziness.</P>
</CAPTION>
<FILE>iVBORw0KGgoAAAANSUhEUgAAAuIAAACwCAMAAAB95PvYAAADAFBMVEUAAADAAAAAwAAAAMDg4ADA
AMAAwMD/gADAwMD/gICA/4CAgP/g4OBAAAAAQAAAAECAgID///8AAAALCwsWFhYhISEsLCw3NzdC
QkJNTU1YWFhjY2Nubm55eXmEhISPj4+ampqlpaWwsLC7u7vGxsbR0dHc3Nzn5+cAAAAAADMAAGYA
AJkAAMwAAP8AMwAAMzMAM2YAM5kAM8wAM/8AZgAAZjMAZmYAZpkAZswAZv8AmQAAmTMAmWYAmZkA
mcwAmf8AzAAAzDMAzGYAzJkAzMwAzP8A/wAA/zMA/2YA/5kA/8wA//8zAAAzADMzAGYzAJkzAMwz
AP8zMwAzMzMzM2YzM5kzM8wzM/8zZgAzZjMzZmYzZpkzZswzZv8zmQAzmTMzmWYzmZkzmcwzmf8z
zAAzzDMzzGYzzJkzzMwzzP8z/wAz/zMz/2Yz/5kz/8wz//9mAABmADNmAGZmAJlmAMxmAP9mMwBm
MzNmM2ZmM5lmM8xmM/9mZgBmZjNmZmZmZplmZsxmZv9mmQBmmTNmmWZmmZlmmcxmmf9mzABmzDNm
zGZmzJlmzMxmzP9m/wBm/zNm/2Zm/5lm/8xm//+ZAACZADOZAGaZAJmZAMyZAP+ZMwCZMzOZM2aZ
M5mZM8yZM/+ZZgCZZjOZZmaZZpmZZsyZZv+ZmQCZmTOZmWaZmZmZmcyZmf+ZzACZzDOZzGaZzJmZ
zMyZzP+Z/wCZ/zOZ/2aZ/5mZ/8yZ///MAADMADPMAGbMAJnMAMzMAP/MMwDMMzPMM2bMM5nMM8zM
M//MZgDMZjPMZmbMZpnMZszMZv/MmQDMmTPMmWbMmZnMmczMmf/MzADMzDPMzGbMzJnMzMzMzP/M
/wDM/zPM/2bM/5nM/8zM////AAD/ADP/AGb/AJn/AMz/AP//MwD/MzP/M2b/M5n/M8z/M///ZgD/
ZjP/Zmb/Zpn/Zsz/Zv//mQD/mTP/mWb/mZn/mcz/mf//zAD/zDP/zGb/zJn/zMz/zP///wD//zP/
/2b//5n//8z///9BjlLGAAARrklEQVR42u1d3+7kNhX2/jpVqZAWDlWRiriAXiAhIfEOfgWeikse
BIl7JN9wwVuAuICCyvYAC9qKVoWZ2En8P3YSJ56Z79PubzKJ7XNiHx8fO188r0gAwCPjBVUAwMQB
ACYOAL3i0qVWUqjVmcrzyuGvSuZYpcUud+/rZR/pa1NadZqa96L45XF6q1qVRUrV5a1c9VLLOst1
9/1Uivdt4qYiMh9XTyCN35Cz/6ivwKgI44XOsiN9Q6Nsz+cNF+TNG7rJehmE+1G861j86g9ulXCt
isiHvqZHPKkPtcGLMclWSWY0rS9tV2OZby1UWM098TQVu1e8ay9u3b1ya8m6ptyrSu4oSZ1mIJNs
M+y7Qa0SnVl0z4r3vaISm5AMId3SZFCW1aOUMjGanmtAUzSrZlWke00K1aNT6lDxl3uzcF1VcqGm
lFKqqEUS9V6Yv/0ApiJzAbV4+1D8brx4zK3KfCXJrX7YZDQjxfm3rYJQ6k7aqxfFX7qtoqGSpFk3
kTqK8z8iLkTNGep8TyhJ6NWa+tL284Zx2UrPsWf7OUfFO1H8FWhYwGMDD/ABmDgAwMQBACYOADBx
AICJA0AtbI6KWakU0mOGpdctxxzLKavgc4uda6o0m4wrVlt4Yan6YZ6yToesaaf4MbVDaVRLOi61
hhobRU5PCeZLmxvoHnW2TVwaRq+suONWhGuVN+NUJrs+5E6Fl5a6LEbWVUBtxepHZRMrzW7H+VJL
dKrzJdKgE5VXWR1Vt/P8YErZNzbZwZjUsFqV1RXHs6quA80FmULlIsl4ZiSnU9YXvlDq6Bpk5KbF
KMprsWV34pDiXTa8xZRP+Uxpjyd7jbB3p7MTi5tHq07oIT1VTAMqK4czXMs505DW5QPLesaCQ942
LNosyVhf1inVAh25vPCSUmeGtMtft4qvtSePuC59nWMVKk/lSXan84s7sIaCVIYgFuRQS6FA8WuV
UkpfrPLsrWjojNXc1sJVDcdLpe/bZbq7jSxdIk60YlWiYG1Nsonh3KHOlzBIqbrh2hxr4lj/llU5
JVPGXpHYXLhcevFCrrtlGRsQistS0p79D8sGUrX153eh8yU20tYaeftpTCi0qGMV9IQVhUdf1NAe
bGQoVi0dyWgGJaWqW05Qh7B/707nFy8SDzxRbunGyiEd7yUzNVPXfVREtV34l00LtwotuGP79Qu5
ZnjQmWY6sL+8qQfbXU3pjnR+cUNME0xZxGsVRKEqlkONo7xyMs0EbCtBYSwelWmUyxUzy8zE4tWF
L5YaqyW3/oIRT+XfXJrI1fYJkdVQeZdltN22uYZ707mML14lS6pUhm7fxmq3ulB906tmNifvBdO3
zpciA68Lr3rbv+Y81FcFLHx34K0fAACA7fjFaZIv8OLAITjN0ECmBR4cMHEAJg4A94wLqgA4Ff8y
n6+PMHFOzgqY5r8pZK+yLtj54KpJiCneaJLP6Epb0Du8zZLCE8rPkgXZVcrDn7oZ16yHdz9eab7M
dF4Wz7i4cPEnvZy0cV4vhXWTuB9ju5S29/zBeXtxxdTKKCs8rvyUl+waNdrUWjjZrsW6HzH3sajM
dF5i8ewm7jkqivR699LkImhyLk6KsQBa4/ndhGx9LOQi54NLG5YrLSCiPEWu8ErPSZGjjLKBmHzN
nwyLxfKb8JRqbuKT+6Op4ujmhNi/lDkaDgUthC9U2d60yVT2SrisvBXrMG009VJl3fiq85hEFZ1q
YOLs1h0t1bDraChIsYczW9U7xgbmJu3Mi5L9WOc2pHG12c3phyOKTxLG045Myzs1qoQ7j8U56Ry8
5uVKAzgK1K5dtbXmJccjGK7VyhpEvVg8MTlYPSI9XyxO6cqixUkoFXvdDWZYlrWJnVNV2ZYvPanv
P7sTTz764cB5UfQSlzn3g8OUho3Lxes+uwniLXp1b+GvDY7x4iYWp/TKsHvJDNrOyks0M+t4x1wj
3jiScn7tmsal61VyFrTLXnZvkN1lPKqLxedCMtUWXNUy5y9uzT8lwBe/Qyws23cZtJz32gY4Kndp
44dme8TpJtA3aNWlZw1V4MUBmDgAwMQBALE4AKQxksZbsMYv/pQ7TagNkzl87MYrr44Qzs+dtvHF
k+m9+4w+sPWY3Q4Xs3rJjt1CZgUHEmeKTS4cNrupKvDF5yotaIcoH5up6bKrJ4Sq9SuWkX5O6KrA
y5JdVma9hfvNwvPSSI5NLhw2u5UIfHFtPOx4Hd04oycyz868Zj2g4lyi+IKxrNTP5aSnLldI3guU
PUclI1Kn3nuq0feCM/upfIlWnkuKm4jgfFyz5oVwCxr4AiedxLaevSJM4fUi/dfe+gQFsXgDXS8F
zTl9I17dXvv1+xgfO57qPP18EtU6vvhC/2BKynQbj+nUJsOKSm2/j/KxY6kaR045/SZO+Xi0gi/O
VDoMeDKPH2PvzcRLmoFRc5yrhUikXD9lsSRMazlu+Jg25lC1520y+9HP0AhuVXByin/m9IQLJzEt
RxOi+PuTYZSyXYKZ5Tsi7WA7I4nvw8JfN2SNuy+2uXMTd+ybv0U5yIcwkssI53vR0nOFl0hmq47q
+eLWXD8yZzTnEnzxOe827vxDoI4vjgCljyAJfPEm003G5OUebPzsCO6eV1Rg3t0AfPG1000AgIkD
AEwcAGDiAHDOdNPnMqTn7bHtwg9aeeUCUdv04vyOXtlSI2RyXssXr99fnOy8d8AX1+Sr1weaeJWZ
BduFNyaMW21Xt794rV7J9BwpPJWXA4Vb7y/uKeQdgS9e5kAmyvbZvqBqf/G9lLVIJpQqlZrdpH8z
szaUHG+so068t9fF3oud3F3XS4UDofMfb/J5jsh6a4zK1bSPtpgGeZLLXj0UnfHFKRaotFbvEutk
0VdKKOEn0p20eUi+ZBJLL2PGm2Ep0CcrvC5UbCVf3CIaej9pEKbzGENOTENCPOl7m4GJT7/A5FPl
qOC95YWNtw8wbPtGeNPbB1zw/DAjI5yxr9pfPBmlLKod8VH0tASjdKDiHPk+JFZdR9TgSJmu2l/8
yLb1md08h3zcqkPfre2+PkTK8v7iHIlAEvsrtI/lDGW6an/xI7cZ95ndcVp5cwsPCOvPScDKePHg
xSwyKyrT+kpku/ADt7Cu2l+8liq9hYzuytq2v3iKER5MDJzG8PcXP75xugP2F79DgC++R6ACdG3j
h2Z7xEAF6Bvgi8OLAwBMHICJAwBMHABg4gAAEwcAmDgAwMQBACYOwMQBACYOADBxAICJAwBMHABg
4gAAEwfuAV/871dftCsdL7YBhyDzYtvHbz8TP/jz91pJfu9D1D5wAH78x9SVd9/8TYi3X/72l+29
uBz+qrDbSXPyekbqFENSJW/HUzJ96Zr2vBdRHU1mxaVQO5YqRaJUOdaMslSYqsWuqpp78Ao28tOX
p5ZUQVVIIc5rmuTNv/73G+3L6fPmsbhS+r9t8F6ty1sCXYFDareBzaVI1oMt3GgixY7qjKVKt3DX
KMdUc2WMR2rlPXgFGy+UvTw1j18VZ7ueaBj+rT9dLfyj69HnP/ldGxGXhAORttMe681361bnHE7p
YyXFA0KF3jW08LXRaEpa8WUVDCeVyp2Er77/ufjojXhz/S9+/7NPm2wR8JJwIEqPrJZvcKpJSrkw
ynYzwdktbpLadPStS1VplSulLeo/+RjbsIPmUX1aOH1wDU5ucYr+/4fvHGPiTsWkLNkM2ovG/lB+
3IxqKtqF1XJsXVVVCTFJV+2k9zN3auHiG+/7Pw438bAetc2biP3q468+pLvqM0ru7cRXBx3bqspI
8r1NzscrdS9e45//+XiIw/X/j3706qBYPBfUqY7jOl9JOS8C7W/nUhy1h5mR5Na8FOpwRVrgw3ef
fHaLxW9xyk//2+b5z6WyupWZ0PvOTEmpdlqd22Ht46ak0kdqp0VDt5CyUp3wWK2QNsyLzIKfCuf7
3uXx/K5rpY3x/pff1WuG4uOvGz3hfImP88pUmzU6KnNNTUmcuaV97tyqNUq2CH+Ue+sFqWJVVS4t
fVPSDeyd9AnpneLVp7cwRfz83d9bCaCVfmx7OmCH4aRqjiB7fPQjxFff/vrNJ2/fbyW5goaldk8I
rI7O11l4p8HKXz/44V+aWThoWMDpXrwxQKYFHhwwcQAmDgAwcQCAiQMATBwAGsB6gG/IuuMqYv6n
km0c8VN30y9+2h9NZQCPZ+LU8U9N8/wL5fNHUxnAIwcqzGx+vHc48k6L+cI1TTTl/jjC5GDWD+/F
XW9GvkOzv4zHQxqC6wPuy8Szfu1qz5Yp04FekJ2fcudmMsSz/srwU5q429acuiBs2zsiJL9Ko2Zm
2LRwoDMTHywq6qUp4vDbBipM7QcMLQPx1uNPN5N+fFhPm+JxkfHqbS2cW8qAB398Lz4GHbeJpDVm
27GIF5cMKZt6P9ar1UZMG2muDOBRAL44cAjAFwcAmDgAwMQBACYOwMSB5wAfmk38+lhxDBMHngb2
urh59FHMEw+7DkUf0VDQvyjocuQcecvu4zq9EVJfwviglhKZTKHhenhQrk84y2nDAuS0zkx8Myj8
ztFH/UHPsLpXwFv0jIrqS4j3WCvNQPHKJpm4lYMKdrqkNsM/WHinJj64IR4ayRjqdHjzTaat9QXL
ad6+8ZQ+cGtj05c+PLRGFV3e6Ba58vGjzucbMK3owTw/7Z1Zxnf6MPTgYPxgcQsmHjLGnTduWHiM
8dnb0WgDlPCX+oWKyfNR6aBAVhxUXsIcP829JJIp6I/xmIWms7eyiu6nZye+TrW1d8QHi0uYOJdV
h801DTWgcHSO0cppfZsslMCRm5lUpmQFTjE1Fc0zlu9HM3wYhJeeApWJacfLVs81w8lx7D3DHFtB
+qbdfR7legZwbixOyy1bE9dyOCUrDzOSAxanprjLLp5yoyCvMulEBARqbr8rKpm1Q46HsDPTlgqi
h2ITotR7oZRRmykxjNBynLfO6d6dq6ZDs50o7pIY7WfG+DzFGrnaJhKwfT37ntF9SScfPdC04OLy
wU0ZBQTufAkJuTytdSeX9oJyY/PnZPWN7+B1vKQSWfQvSL4m9loTrk3vqFBNQj/9Kr440+5306Yc
pjaSHmLDgdiiPxXd84puu6an8/SsYsng7IRB+uoH+HzFMRZ+5KDNB/e9bm2+0e2v9+HbE1Y/3aQd
UhwW3lIbUQ/6FjO1axc6sfFAwwIeHDBxACYOADBxAOgW6f3F3elq3aJP8NiagwVim5Yl0vxvQ+O2
2dzF3O74nuTYYXScpSUW/ReTn6JmcULKr4vHHpMvPxNYNvEIU4NzzxlDwrjzwUXc7vie5BwlhgPP
FaiYvcLnbcbtLcTZuN3obuPhPuNjIfbFsVzO9CyrJyaeyQfDT2nnA542UPHc4Uwa10+4LYa4yOw2
7jFUbea5zS+3GdexiIX9h8WcoE5Vbs9mEb6BpzXxmCdNnAt2G6cqQ3ONeCGy8XvDkm8HgKSJc12Y
70QKnAsiuDh2KCZvY5NNYIWJz5TrQh/pUfCStkoFHSXxalhSE6yP1EPe/pRvo1m746ZJH8tWKTmv
QKFel7IlkfRCTRAic9ZLhws0TGWeuy6cAnJQp5V+wv606f3Fyd2+JM0QFy6p3GHtOZksxrmY3tJn
EVnlzqzBlnO7ox9YWHF9qhp84fX/cDx9UdMZO+ntQ9lfrI9rllthUyE6r0wYdaFkXWhSAe9bkYmT
F6g4f91JoZ2InEOyJ55kT0S9PBnCni+1JOBJ5fFKgHHbA/042NvHwhibdWYyQOuK+6GNVZks2k79
UuslS6vAQAHvWwr39wB/j9chn92JSymnoOHqKEMDUV5YoRKRhppPKO+i2kNyXoFNsXjXNt5FEY8Q
i8tsGj9QSSWQSxPbbZJjJcmtKyrAEwUq2X7gBirxBNlS1GbJ0RxVk1YwDZ99wimUa04y4Smlf1rm
narMe9wyyTKpgCx25vDiTxyuyCEmsIMD65QTLpjzeoFjTutlCYpWicWOYsnTikpMAe9bCvjFNqDv
UGozEKgADw54ceDBAS8OwMQBACYOADBxAICJAwBMHABg4gAAEweeCf8HvNmGuYk/LIwAAAAASUVO
RK5CYII=
</FILE>
</FIGURE>
<FIGURE FILENAME="Forest plot.png" FILE_TYPE="PNG" ID="FIG-07" MODIFIED="2012-03-21 11:26:03 -0400" MODIFIED_BY="[Empty name]" NO="7" REF_ID="CMP-001.06" SETTINGS="SHOW_EFFECT_SIZE_COLUMN:YES;SHOW_RAW_DATA_COLUMNS:YES;SHOW_MORE_DECIMALS:NO;SHOW_WEIGHT_COLUMN:YES;" SHORT_VERSION_FIGURE="YES" TYPE="FOREST_PLOT">
<CAPTION>
<P>Forest plot of comparison: 1 Lacosamide vs. Placebo, outcome: 1.6 Fatigue.</P>
</CAPTION>
<FILE>iVBORw0KGgoAAAANSUhEUgAAAuIAAACgCAMAAAB+MvlDAAADAFBMVEUAAADAAAAAwAAAAMDg4ADA
AMAAwMD/gADAwMD/gICA/4CAgP/g4OBAAAAAQAAAAECAgID///8AAAALCwsWFhYhISEsLCw3NzdC
QkJNTU1YWFhjY2Nubm55eXmEhISPj4+ampqlpaWwsLC7u7vGxsbR0dHc3Nzn5+cAAAAAADMAAGYA
AJkAAMwAAP8AMwAAMzMAM2YAM5kAM8wAM/8AZgAAZjMAZmYAZpkAZswAZv8AmQAAmTMAmWYAmZkA
mcwAmf8AzAAAzDMAzGYAzJkAzMwAzP8A/wAA/zMA/2YA/5kA/8wA//8zAAAzADMzAGYzAJkzAMwz
AP8zMwAzMzMzM2YzM5kzM8wzM/8zZgAzZjMzZmYzZpkzZswzZv8zmQAzmTMzmWYzmZkzmcwzmf8z
zAAzzDMzzGYzzJkzzMwzzP8z/wAz/zMz/2Yz/5kz/8wz//9mAABmADNmAGZmAJlmAMxmAP9mMwBm
MzNmM2ZmM5lmM8xmM/9mZgBmZjNmZmZmZplmZsxmZv9mmQBmmTNmmWZmmZlmmcxmmf9mzABmzDNm
zGZmzJlmzMxmzP9m/wBm/zNm/2Zm/5lm/8xm//+ZAACZADOZAGaZAJmZAMyZAP+ZMwCZMzOZM2aZ
M5mZM8yZM/+ZZgCZZjOZZmaZZpmZZsyZZv+ZmQCZmTOZmWaZmZmZmcyZmf+ZzACZzDOZzGaZzJmZ
zMyZzP+Z/wCZ/zOZ/2aZ/5mZ/8yZ///MAADMADPMAGbMAJnMAMzMAP/MMwDMMzPMM2bMM5nMM8zM
M//MZgDMZjPMZmbMZpnMZszMZv/MmQDMmTPMmWbMmZnMmczMmf/MzADMzDPMzGbMzJnMzMzMzP/M
/wDM/zPM/2bM/5nM/8zM////AAD/ADP/AGb/AJn/AMz/AP//MwD/MzP/M2b/M5n/M8z/M///ZgD/
ZjP/Zmb/Zpn/Zsz/Zv//mQD/mTP/mWb/mZn/mcz/mf//zAD/zDP/zGb/zJn/zMz/zP///wD//zP/
/2b//5n//8z///9BjlLGAAAQIklEQVR42u1dO68kORWuudujfbAadJhZQLsgLQRE/IVNnCMh8SeI
SfkBiIAQUgT5SgQkSMiInAwCMkh4zXLHyzKrWbQJfcuu8vtZL3f392nmVnXZPj62Px+fcp3qfkQD
AFwz7tAFACgOAKA4APSKU5dasYE3Fyovy8a/PFqiSYtVWu/qZZ7JtDkvP0zNS1H8dD2zlTcVYYx3
2ZSzXjyvM2tr900p3jfFVUckDmdLwJTdYNp+1HdgsAplhY7ikWzQVLdj88YE9mAN7Wy9LML9KN61
L362Bw+dcO6KwEGmyRWPyVNJ+GHKsrQmtZrWS1uVLLppvsJcz8TDVOxe8a6tuNF6bveSkcbtVM5W
rIkfRpC5brXs204tHzpjdM+K972jErohGV263M0gK+tHxlhkNT2WQLM3y7UqzE5jA+/RKHWo+N2l
MVx2Fcv0FOecF41IpN8Ly2+/gPHAvQDPNh+KX4wVD5lVlu4kttQOq4JqpTi+2dxzpS5kvHpR/K7b
Lho7ial9Eya9OPcQMCFcF6izPX5Ng9ytqZe2njUM183lPbbmzzEqXojijxCGBVw38AAfAMUBABQH
AFAcAEBxAADFAaAWZoyK2qkcmBMZFt+3nErkc1bBjS220nhpMRZWrFZ4oVT5MI8bl/2oaUv8lNsK
aeQ5HXOjwadBYfNTAp20eIAuUWeT4kxF9LKKFm8VcM3TNI4VMvuDrSS8VGq+GlbXAbUdKx+VzVFp
5jjqpC3Rqc6nwIDOobzcmKhynPWDKW42bObBlFVFtXJjKk5Xed0E0oKUUJYNMtYRyfGc9cIzUifT
wAKNHqaqnBHLmxMrKN6Ohjci5WM2k5nryVor7MXpbPni6tGq5XowRxU1gNwoYS3XTBca89rxwKw+
YsEK3lZRtMkgY5ksc/JMOHK58BKpOkLajl83xNfyyQlcZ67OoQ5lh8ZJdqfznb2w+hXxRICYV4Ln
XIHi1yoZY2613OFb0dIZ6rmlwnlNjBePt9uOdLcHmdmBOMGO5RHBkk1sE+JcoM4n30mpanBtiRY/
1m0yLw/JZKFXJBYLZ7kXL1hbk1loQSiWxZl59z9uGzC+rT2/CJ1PoZW2luTb38b4lRZNrIKZ0CA8
+KKGtGBThGLV1hELFuCM8brtBL5L9O/F6XzneOKeJUpt3RglmGW9WKJn6qYPD6i2SvzlpsINoQUt
Nl+/YC3Lgyykw4Hd7U252K5KpQvS+c52MZUzZQRec88L5aESfFrluVVIB2AbGQp98WCdSrmUGF1n
whevFp6VGuolu/+8FY+n31yag6vNC0NSQ+4ks+C4LTMNl6ZzWbx4VV2Mxwp0+zbWdrsL1Y1uurM5
+Ltg+tb5VETwOveqt++vOQ71XQGGrw689QMAALAc3zus5hOsOLALDiMagmmBKwcoDlw5TugC4CB8
Mp89gRUHgFWsuIjeFQjSf2NIpgop2DqIppsQoQSkStq1ZfQOlc4Ljyivyoo5bb5ALXqQNS7GBUua
OjPFWwrMfSEGunGKy76Icly01yLkkNiHiavV/MvNDLua+jpKhMeUJyOPdUFQLcNnIaouQ6rVKmEd
nLJWX5AYbp3ijqGiwKy3k2YTQbNxsXJMAqjF8jcuGHNtkxmrHNhinQIZvUui3WySK8e5IOwzr5kU
6Y/D4MX1/CqexDem+Gz+SNuiByMk3KTE2Xg6UMZ9aXBThL0OL7TJSQehYSp4ZQ2PYQHF/LI5Amvr
ZNmfI8GbklamuOOFUo43dj+Tl4PWsWfB6jOuP7VXmvWaRUVZ5daIh3/VLGtfFLR1sv3Dm3dUKOB1
O3ZJZAd7S39PUJlhXjKemYKSraVlye7Z3VjWnZfSmy9O8VGj7E0oFS/rDQMuqkptwqhGv0PU3+vN
VQjasD1Xj7vCxdjYDxCBfDnjvtLgENGQ3yMRiyoVC5LFmkvamveut4yQL07xGy47SS3a1s5LsLCQ
/o5KI7Fw4cwIoGnruqmeMuHJxEkB0rmVQ1411YTtcYXaE5kGngKLu3wLPNmnGsSLXyAS5nzB47lt
cdxrG3iAf5Ec37XYNd5uAn2DmpJudVsFVhwAxQEAjgoAlGCnCHFYceBmrbgbFR7fYgqFfw+7bL0q
HdNVLdNLpJ/QZqQKO3FBvLjxdHPw48W9iPBwvLgRa167MX/Tjkow/FvQDvuuwqy/Sr3axmXqjuUS
rojmeHFzi8+NQic/IjwSL04GzQfEi4cMmf3SyBCKKdwRZYEeFDpUgdJ1U7HUBXPejAjPNYScrqGi
Obv9cBnnHz78eS2Y1DxMCygee2nk8DAJ2mlkKFV3arn35mB7vDgVuE6GQrTItdt+uManm5/sPJI+
xYVXfzR6PLGU79B1uQFz4sXr2JUJep2SRe52QNvX1nhxy0jHez2kr/DD9xEvPrt8g/9i4MQpkY5P
2svXyy69tNobZfHkILHI6YpV4sWpIdmp65YjkeKOinXmvjcSGqv+ulEsePen2fsUYa9BrDD/WxqC
CNx8vLgIeCDRvYQ+mL0Dw8Ot9eLZxQbtadFO3DDFT2mfQ0eEjzsq8/5KIPx7x5Dkqnjx2rDxMuEl
YePL4sU1r0Px74EqjGmgU0vvXvbBkyMqRbz4BQLx4ms4KkDXHN+12DU6KkDfQLw4rDgAgOIAKA4A
oDgAgOIAAIoDACgOAKA4AIDiACgOAKA4AIDiAACKAwAoDgCgOACA4kCfeEGvv/HbF/vU9dqb6G9g
B3zjLwbBf/qLP798+eFPnvz9x6A4cH0Uf+fR7/7wr/Px1acf/+ztf2xPcuP1ZPlD5PNbpPp9UqYu
nq8wmWPMytnD+ZxNJp3zHvciqtESPivOhnV+gHqSw4aIVLM2nTx1i9lVFbUZZ2w6KDWsZEsfr7Ax
XoeNiar659//p3n56Q9+9Hg/X5xz+d8kvNPr7CGD7K8xtz3AKilQdO/elJowR6+FDJdypPCAVLM2
nTyd8bbajDNdGzc+eRWGC4/jdbjpGV588fF3Hxj+dCL4cP/D19/6fNtKTxEDwkyjbXStZdaNyTle
kuf8YIpHlF4IHhLuMrzIjlXUlmxjeWHWAbsfPJTn3/nv/ZnX98P9U328f/ryvd98sOuOipz5XK6s
lm0wMzHWOgB7kHzUbp59645wrOkbs8iZIDyjo5MhPV674NWb9x//+szswf//t2+/8WpPilv9GOsZ
tWj30XkR7cKflvkqcXE8b3bruio5MXlopLjX5Pnyan3QjvdGPsfw7kEU97pZcV557Gcbz3gfa+BC
v2A557KTrrarnNoyrYnccajLvIcxevHqW197pvxw+//Td//0mTiI4v6gct4ro4Or9Zqma1+H1qtt
5dYcgY8+/ez9d86+t/JPpuPXf/9qS1e88ukmY7b7om2LdFx6GgO157OWTi0MN+uuW1SmDULmtCYu
37igLuvUbsbl8X+e//Grk78yHp/98u2XH2xbqfW1nWzej+Lyw7SfyqdBYoOZRW262BvAfDh6Y9ze
SV5pX5zpmVy8L850fqurimszBeh98fnAXH301nko9dCdFU2KZ5/+b2L5sy/cP9685opvpi3tIDZc
jjNzgUh2b9q69EHxYfj8dPr3+fDOW3/90g41VzgqfPWMwIIFpYXhvfgrjz56/ytf/ubzT/ZgOL5f
HNjfiu8LBNMCVw5QHADFAQAUBwBQHABAcQDYAEa8uIqEmXYR0z+VbGLfXycmfVhd+u6/tgzsSnHq
f3CF/qHyDVQV1gG4YkdFCKF+q3c8cy4POuGcJ5hzU9BWP64HG371Vtw2leRaS/PDdD7moe3sasjS
0oZzx3TUgFu43QyMNgmTypTJvYGlJSFXFDARaLbivnfqfxA+83ehOM1HcBxYgeKj+xG00hTgHkgH
XJyj4pnrB1s9++NDwqpv7ZADwAIrPjkdo99LIuSLOH6J9JB3MOKqmr3cIuAagHhxYBcgXhwAQHEA
AMUBABQHQHHgNiB2LTZ8uG91AhQHbgbmvrh8qFMeJ+5PHee5uhOBri+SN+XIOnO23ad9elVJvYTp
QS15+s5nwtc0IFfmMhqZ0kbgmW9vFF8M8j+L4KN+n2l6enlxi04UI9VLiMxYYSXREC5iyVXMNfNF
tRn/geGdUnw0Q2NMoTJeNJ9OIzwnGEbz4ZOY83tmbRr60ieTxqoi5U1mMS/BXThGhR26CRIts9cM
KNbS4Yx3Vl2G4n7EuD6VXHcSZmtHE28obAylzjq8i0p5SoYfVC5B+096lsyFKGLf03LnGVfUnp6N
eJtqrS0SO1cXobgo6w7T+vkakL86h8LKqX1MUhJ0+IqlxKwyJTuFEllixpriHTFMqxrQi6NC01CL
POtFzXKyX2hg++tHed+nVi4F7sCBTnxxyg88VfBD+Ldk5W5GdMEqcCiGykL5LFG+BktVufvAzjsq
ib1DEXZhdaQtRe24qPcEKWaYqWJKiIpqqcknvDhTTbsWO7C6U8qhteLAdaz2eGZtPBufRNgTVmWC
Vo3mDRc7HlzJKIgO9yQItSlERvWZWVQkt8gdmvPKct2S33uYkJ7IIvQdO5veNwpy6i3K6OZvihcX
tHprtpEjaJuaxDU80/E2/dO3xkabG6Zty0wX87OKHOHMjF7+6gf4QoidGL7noi12nnvdcn6j5rfb
8OUZq59u0go5NvbDGiRQvdjrozltNy504OAhDAu4coDiACgOAKA4AHSL+PeL27erdZs+3mNr4W0Q
m2FZQyL+298cLY3tNrfGgcBdWmTTP5v9EDWLM1J6Xzz0mDz/TCBP8UCkhpvuJVpzy7wwxRvmYruN
AwBHxSaLEPNBqLAs8zvFByN1cFLc7xmfhJiJk1wRnVmUmnTF0x+jCwyJ7xc3gsblE24jQnxIfNu4
zUor8tyMLzcjrlMeC4VXlWQZd/0C10HxKkNoB5+Q/W3jhWyiEGtpSPpM7nc/Fzx/Qaw2EKa4qHPz
LfaJBDEjYeMlVtaJpCqeSbDgwCluY8tvn50QvKi9poKJQmHeU0EZoBDs4U/512jWfuOmyh8qVllz
WoFCvU5lWyJZR9cIL09aaX+DRlCAxdm35wsmDSx4FPww6Qd8P238+8XJ/vqSeIT4YAeVW1F7ViEj
4nyY39JXGyvuGwzOnraWUx7bfdRG7kVZcz7awvP/8Xz+wOcrZtaHAzc/GIdzkQdhsxBZlkVIXViz
FBpVwPlURHFyHBXrr31TaGYi65TMG08yb0SdMvEbxojwtO12NYX/UrD+T4u9eT4oshlXZgIaKfZB
kpWrIpKnrtT6mpkh0FPA+RTD5T3AR2z3CuRmbHYazobSJwh33Aoe8TS4vsCdRL5GzWkFFvniXXN8
w9y35YuzZB7XUYllYLkb22U1hySxpTsqwA05Ksl5YDsq4QxJKXxxzcESVTetiDS89RvOgdt0YhFL
ydzLLG1UWdriltXMogqwYmMOK37D7gobfQLTOTAuWe6Cui43OHRep4gnmkc2O4prnndUQgo4n2LA
L7YBfbtSiwFHBbhywIoDVw5YcQAUBwBQHABAcQAAxQEAFAcAUBwAQHHglvB/oHmDYvyx7rsAAAAA
SUVORK5CYII=
</FILE>
</FIGURE>
<FIGURE FILENAME="Forest plot.png" FILE_TYPE="PNG" ID="FIG-08" MODIFIED="2012-03-21 11:26:14 -0400" MODIFIED_BY="[Empty name]" NO="8" REF_ID="CMP-001.07" SETTINGS="SHOW_EFFECT_SIZE_COLUMN:YES;SHOW_RAW_DATA_COLUMNS:YES;SHOW_MORE_DECIMALS:NO;SHOW_WEIGHT_COLUMN:YES;" SHORT_VERSION_FIGURE="YES" TYPE="FOREST_PLOT">
<CAPTION>
<P>Forest plot of comparison: 1 Lacosamide vs. Placebo, outcome: 1.7 Headache.</P>
</CAPTION>
<FILE>iVBORw0KGgoAAAANSUhEUgAAAuIAAACwCAMAAAB95PvYAAADAFBMVEUAAADAAAAAwAAAAMDg4ADA
AMAAwMD/gADAwMD/gICA/4CAgP/g4OBAAAAAQAAAAECAgID///8AAAALCwsWFhYhISEsLCw3NzdC
QkJNTU1YWFhjY2Nubm55eXmEhISPj4+ampqlpaWwsLC7u7vGxsbR0dHc3Nzn5+cAAAAAADMAAGYA
AJkAAMwAAP8AMwAAMzMAM2YAM5kAM8wAM/8AZgAAZjMAZmYAZpkAZswAZv8AmQAAmTMAmWYAmZkA
mcwAmf8AzAAAzDMAzGYAzJkAzMwAzP8A/wAA/zMA/2YA/5kA/8wA//8zAAAzADMzAGYzAJkzAMwz
AP8zMwAzMzMzM2YzM5kzM8wzM/8zZgAzZjMzZmYzZpkzZswzZv8zmQAzmTMzmWYzmZkzmcwzmf8z
zAAzzDMzzGYzzJkzzMwzzP8z/wAz/zMz/2Yz/5kz/8wz//9mAABmADNmAGZmAJlmAMxmAP9mMwBm
MzNmM2ZmM5lmM8xmM/9mZgBmZjNmZmZmZplmZsxmZv9mmQBmmTNmmWZmmZlmmcxmmf9mzABmzDNm
zGZmzJlmzMxmzP9m/wBm/zNm/2Zm/5lm/8xm//+ZAACZADOZAGaZAJmZAMyZAP+ZMwCZMzOZM2aZ
M5mZM8yZM/+ZZgCZZjOZZmaZZpmZZsyZZv+ZmQCZmTOZmWaZmZmZmcyZmf+ZzACZzDOZzGaZzJmZ
zMyZzP+Z/wCZ/zOZ/2aZ/5mZ/8yZ///MAADMADPMAGbMAJnMAMzMAP/MMwDMMzPMM2bMM5nMM8zM
M//MZgDMZjPMZmbMZpnMZszMZv/MmQDMmTPMmWbMmZnMmczMmf/MzADMzDPMzGbMzJnMzMzMzP/M
/wDM/zPM/2bM/5nM/8zM////AAD/ADP/AGb/AJn/AMz/AP//MwD/MzP/M2b/M5n/M8z/M///ZgD/
ZjP/Zmb/Zpn/Zsz/Zv//mQD/mTP/mWb/mZn/mcz/mf//zAD/zDP/zGb/zJn/zMz/zP///wD//zP/
/2b//5n//8z///9BjlLGAAARaElEQVR42u1dy67kthHl3LRhGAFuXB6PFwGySYD8RgB+QYDs8o8G
ssiayK8kWdiIPS47huEAzqtboiS+RVISxe4+BzO31eKrSB4Wi1SJ/YYEADwyXtAEACgOAKA4APSK
S5dSSaGqE+WnlcNfFU1RJcUutXflMq/GsDmuOk3MexH88jijVVUlkVJ1WZWrXGpdZllX76cSvG+K
64ZIfFw1gdR6Qy76o7wBg0VoLXQWj8YKTWU7Om8IkDdtaEfrZRLuR/CubfGrPrg1wrUpAh9j2Djj
yfFyJLyYomwtSc+m5bntSpalar7AahmJp4nYveBda3Gj9spuJSNM2aFK7liSOo0gc9l62reNWiU6
Y3TPgve9oxJakAwm3dpiUOa1o5QyMpueS6DZmlWLKNIOk0L1qJQ6FPzl3hg+NpVcaSmllMrqkUi7
Z6Y/fgJTgbWAWq0+BL8bLR5SqzLdSHKrHtYJ9UxxfrWVZ0rdSX/1IvhLt000NJLU+yZytOLcj4AK
UUuCMt3jlyTG3Zry3PbThuGy1bjGXvhzjoh3IvgbuGEBjw08wAdAcQAAxQEAFAcAUBwAQHEAKIXp
o6J3KoV0PMPi+5ZTivWYRXB9i60wlZtMhgUrzTwz1/FhnjJu+17TVvZTbMulUa3JuNYbauoUOT8l
WII2d9A9ymxSXGqPXllQ46McrlWaxrFEZnvInTLPzXW9GFnWAKUNOz4qm73SzH5cgo5EpzJfAh06
u/IqY6CO/bw8mFJmxWYeTFG1V6syhuJ0V5UNoCUjnalcdTJePJLjMcszX8l1Ug0yUGkxFeX02Lo6
sZzibW94w1M+pjOlOZ/sNcPencyWLa4frVqmh3RE0R2ojBTWdC2XRENc2x9YlnssWM7b2os26WQ8
Bo8x1Yo7cn7mObkuHtK2/7qRfSmfHMd16cocalB5qp9kdzK/2BOrX5BKOIh5KdSaKZD9WqWU0i1W
OXzLmjpDLbc1c1Xi46Xi9bY93e1OlrYjTrBhVSTjkU3yEOLcocwX30gpqnBpiho71q2yynfJlKFX
JDZnLtdevJB1VZahCSE7LyXN1f+wbSDVsfr8LmS+hGbaUpIfv4zxC80aWBkjoSLz4IsaowabPBSL
to5kMIGSUpVtJ6gm3r93J/OLY4l7mii1dWOkkJb2komWKRs+KiDaLv6Xh2ZuZJpRY/P1C1kzPYyJ
Fndgd3tznGx3pdIdyfxim5jamDIcr5VnhapQCjXN8spKtDhgGxEybfFgmVq4VDZLmQlbvDjz1VxD
rWS3nzfjqfSbS7NztXlDJCVUTrAM9ts21XBvMuf5ixeVJVUsQbdvYx23u1Bc6aqVzclnwfQt8yWL
4GXmVW/n15yH8qYAw3cH3voBAADYjj+cVvIFWhxogtOIBmda4MEBigOgOADcMy5oAqAt/jl+vJ5B
cY6uCpiWvzEkQ3nM2PrgikUIiylpfmkrcsdSp4MjwjslGzeoWI45/lQWT0XecgsUYchjflk6j8Uz
bi5c3EUvRznO9aXw2MH2B4mKPMnILq+00jLyMg8L75Rs3mDiiuG8dIs1pMJFLGKbX9gYJiyeneKO
oqLAqLeDTB01fZgxpgyoRvPH41PGMFiU3FEdGxCeVm+UZM/Z4261WD6X3dYRqH9a7s1QjSk+qz+a
m5VuSojdoMTVcCloxXwpZgCXs+aoubnW7KiRW+vrmsqM5D7ZQFGBB/bNHuBfApZuBjlcbUpedAr2
0lZQ5rpAF11ZKNcHexPfcOM2pfFmUzisyWlmPqfkwI6KZYtzXG/yamcfOSNSdrz6ETXSsTrYLXm8
oVt20zin9OLAlouyVMHz2uIUb1haXYRS9jS9ofnzktYVkGfpl9spfGxtKTrldEbz18blvWROxsZ+
AAfirSn3nVqZs7LjTYVusFL8wD2nNM4PXb4Q0bObLCFbnOLrGjtIT47WzkswMY/2jg4jrl3/0LQp
ncwhL9ZK6qpgu4JMS2xtSmzR4FbJXhHLDeF8eXbAX/wOsbJtv7fltgvOe20DPip3yfGmyR5xuQn0
DaoKEk9qlEOLA6A4AIDiANAtsKMCHA/tIt78qU9guckph1o/muWPzS2WM3me5rX+4isVcYKDD2x9
323e7C/u1drzF/d96J204wf8xXNdNoP+2NziUUOep3mtv/hKRZxgXi95TrXNX9yvtV1EwIeegxLB
X3xoIbK1ztg5k1e4fnbmdGu7hiNfSyVjFcmnI1I6OFO+7foyVF6up09Q1tYa3BDhZ/6tduJcgi1h
O8XNjuC8TqhWzbfh9YDKiFTCePZfyNjiL57MImBYUUKiE/TRbIufwpVLRvNajhF1/bWjaqDdYu0x
gMIlu36z+/iLx6lkesOEtelWT95HscXvAHk9dXx/xvJf3MOtaHQcyyi5jprcyJ944+wlZUIdoeZa
2ylH5c6c11JsLFPPqDU9/a7wiz3i3XYM+4GfaKbsF2sbk8J+2JwXrWGb9LGH8vr6+vvr/1O2xZ0X
22x7zn5Xavlme3+H0x5kpmQVss0tPc8ZPadktvepq/3FQ0Wm/cW9tE16p1OUPd2Ej30XgL/4McvN
J1+03AvH+7da+qU46N0N4C9eu9wEAFAcAEBxALhTWxwAtqH1weIBirtHhMXX7aHjwps4jOe5gNfK
VeIvzhFnpwPOF/dqXXG+OPzFy9veOy68hcN4ngt4rVwl/uLhWMecL+7Xuvh8cfiLx5Sl+9KICJ1B
2xB5R4ZT6CNn/OT6i1MsllfkLueLr9c6w5n2JMwifz57jbd2Gr+klKX70kgvjzfpjFyNN2rqzkrc
6i+eMBspZ6Sc21VSTbZ4awpdQkMuqIVovcO4hVYo8RfnumPG1879Z4pKYv1gxny11V98hcTLKiFW
h2f2UfHOFx8aih3WUsZ7yysHb++mFc72F6dkGfqu8fsae5wvnkxJqeY3BjleiXANFeuKnB4K925v
OEKJbzetm1hv5m5ML9w+x5c243xxDlggkfMV2i1esmIdyXBO3eV9G4XLI811wPnikV+JmCe95QTx
YUdl3l8JHBfewtwr8hdnYUudTagcf/GwJMecL17uLz5VnWCL4zSsuwT8xfcwVICuOd402SMaKkDf
gL84tDgAgOIAKA4AoDgAgOIAAIoDACgOAKA4AIDiACgOAKA4AIDiAACKAwAoDgCgOACA4kBP+OZ/
H33TvlS82AY0gVTi3fdfiM8+/gpaHHhQ/MhfCPGP3zbXqcaLbXL4q4xhNweo6Y4cYwxRlbxdz9HG
oGvc815EtSRZBJdC7ZirFJFc5dQyyhBhbhazqTLLMzMwKyWUl79xI55YCnFi17y+DPr7z+JXf/vk
LC2u1PjfJLzTx/IWYeT3ENvuER0USNqY4VoSKXYUZ8pV2pk7GkLHWhpjulI1IyqYo1YkKlJgIvGZ
quebv/z1vRBvb5d//+VPZ2lxS11JU2lPY8DVEYauH26N1+pkih8D5cwQMUomrdFyhk+FqSzpIrKo
01vvp8/ei7fvxfu3N55/8e77j061xcchr8aZ1dANVrtJKXP65+wFTjGzkvmNI3usup+rOmRILeXW
Je4D9OHVSLmyW///6l+/6GW5qUSMyXrSXiX7Q+lxPaup4BBW61q5pKmUV+6apWEEq2ToCfive+Pb
bnZU3IbRnNcW+1XHX5WZ6o6KwtSzxyx+S3PdoanCJJ21UDA4HdoO3/3wbrDD9f9Pf/PmXFs81aqq
FytkRQNOC0K9ntif51I0PsMsRtK5sqo8tB0++vHTr2+2+M1OeXv54T8n7ajkmaOW+SKNuVEK0YfN
ooXUez7e1s+WXE2tnJGrmaZqPFwzSKnhKXjeLrGE9ELPxAe/+/j9RPcvPzh5R0XJYY/r+qGU2WTD
Nvi49NFRrLWlee/cBlXyiC5dmiVVPy9WqKlqyrX3cuz8VXSrJx3aFm9+/d2N5G9fv/2kccH5D5ty
iSP7M88fCcnmlarXnrlK9tPP//3+3cdfty65wFBRu0cEqtcBdQw/2Vj58sM//tic4XDDAppp8ZMA
NyzgwQGKA6A4AIDiAACKAwAoDgAHwHi6qX/Pa/7Z3eRPJZto8lN388+80/KxdxFHZg50QPGufybd
+L1yOugX3Q/NHOjKUGFm/QO8w5VzWywB1zjBmEfp8GO1K4njywBO1eK2NiNXoZlfpushDjVQfeAd
sCPFk8S68tmgMrWn4ZEDSf9IPWNEPQ3F7V+U5ljAwPxH0LTjbDR9AE9A8cH8CGppCij8hhsrALBp
uRnV48N+2myPi4RWv08zpWlVgPO0+GR03BaSwxffFnHskiFmC0OFx03rY0rTuRL2xR8L8BcHmgD+
4gAAigMAKA4AoDgAigPPAW6aTHzetjgGxYGngbkvrl2ys/3E/aHjPPp2PNCXm+QNObKunG33aZ9e
FxLIwZPajTM+qKVIsTpTfz/ckkyQvmFUMijNXAv45XZG8c0g/zsHH/X79FyGl+e36HgxUiAH4ztH
ZPFFMfK9fVA6ijAEND3R4vUZ/oHhnVJ81FVDJ2mizpc33cSTOhuU2KJ2b994ju+ptanrcx8eGrPK
mN+kFr0ceH4Iq6/c4geBHboVkc93r1y8jO/0YWhjY7xxcSsU9z3Gl8uR607ArO1oIhvFlOHw/sSs
+Sh3UiDDDvJz8N17TVNHD88pbcCwIL9RKWKy8PiQn0RWfXpW4nWi1daIGxcXoTjnNQdxqp3In51D
buVU3yc5OTg2EoXtF6bAGoFSGTJFJoNQQ4hpVgN6MVTmhRqvs55LppPm3nu0dxKqyJhEaEgAXdji
tN7xJXYtRxeI2b0f4AnXkJmD5vT2fGMWEFxz+91RSewdctiEXTxtKarHuVzPUuy9UCoYERxKxJSv
zldV8d2pamqa7MTiLmFWGR7js7E5u1MPV9bWtfHN2IZzrFJhuZ/7xTE5LtvTa/fZDtxLoVYOkXJ5
XkJGt/ZSksVJPws8puv54A5y1tKUFb3G9qox16yzc7IjuvGr/MWZdq/NMfkwHVPSQ5y14j2OSC+N
zccI5cO2ZqTz/KxijXBmRC9+8QN8vqINw1tO2tx47HXL+YOqX6/Dt0csfrpJO8Q42A6ryIHKs308
mtNx/UIndh7csIAHBygOgOIAAIoDQLeIny9uL1fLNn28x9bsbRCbblki6b/Ezmbnum+3ebwoHp9H
V2nupn9u9FPEzI5I6X1xjnlZF1bMezeCgq7Y8XKN8cDOs5bZ3zDh/i3ITgrAULHJMp4Vvhwzbh4h
ztNp9qHTxv1zxqdMzMApX44zfBMtQWogbKg46tB8wcVxHReJ08YdD1XT89z0Lzc9rn2LxcqBE/wN
Wjm2RYMXb0DxlHmzcs87bTyTTUGv7bVfFHKuH/T5C9CC4lxm5lvs4wQxI27jnOEy6HhSZckF7Q3E
KL68x5LJEnv3g6P6mjIGSsBzl+PTQ9K3m0HzMOTtT/4xmqUnbur4oWSFJacFyJTrkrclEt+o8d4u
4KQ29TdoOPlCzYrnKqUHHhgehjot9xPOp42fL0728SVxD3FhO5Vby0MrkeFxLua39PXGysp7CEs+
Gb7dsFfytbkadOH1/3A9f1HzHTPq7UOZX4yPa5JbZnMmY1oZIXVmyWOmUQGcb1kUJ8dQsf7ai0Iz
ElmXZC48yVyIOmlSC8ZAvmu6OxAb7F6b/6fJ3rwWmmzGnZmARoj9MZJV6SQjT91cy0uWRoaeAM63
GO7vAT58u3cgt5Sz0XBVlD5BlGNWqIiloZYbyglUe5ScFmCTLd41xw+M/Vy2uEzGcQ2VWAS5trDd
VnIoJ7l1RwV4IkMlOQ5sQyUcIZmL2lxyMEXRohWehs++4BTKppOMaErp3pZppSrTGjevZBkVQGYr
c2jxJzZX5GATmMaBccsyF/T9cYNjiesk8bJWkc2O7JLnHZWQAM63GPCLbUDfptRmwFABHhzQ4sCD
A1ocAMUBABQHAFAcAEBxAADFAQAUBwBQHHgm/B/Rr0ygjX9c4AAAAABJRU5ErkJggg==
</FILE>
</FIGURE>
<FIGURE FILENAME="Forest plot.png" FILE_TYPE="PNG" ID="FIG-09" MODIFIED="2012-03-21 11:26:22 -0400" MODIFIED_BY="[Empty name]" NO="9" REF_ID="CMP-001.08" SETTINGS="SHOW_EFFECT_SIZE_COLUMN:YES;SHOW_RAW_DATA_COLUMNS:YES;SHOW_MORE_DECIMALS:NO;SHOW_WEIGHT_COLUMN:YES;" SHORT_VERSION_FIGURE="YES" TYPE="FOREST_PLOT">
<CAPTION>
<P>Forest plot of comparison: 1 Lacosamide vs. Placebo, outcome: 1.8 Nausea.</P>
</CAPTION>
<FILE>iVBORw0KGgoAAAANSUhEUgAAAuIAAACwCAMAAAB95PvYAAADAFBMVEUAAADAAAAAwAAAAMDg4ADA
AMAAwMD/gADAwMD/gICA/4CAgP/g4OBAAAAAQAAAAECAgID///8AAAALCwsWFhYhISEsLCw3NzdC
QkJNTU1YWFhjY2Nubm55eXmEhISPj4+ampqlpaWwsLC7u7vGxsbR0dHc3Nzn5+cAAAAAADMAAGYA
AJkAAMwAAP8AMwAAMzMAM2YAM5kAM8wAM/8AZgAAZjMAZmYAZpkAZswAZv8AmQAAmTMAmWYAmZkA
mcwAmf8AzAAAzDMAzGYAzJkAzMwAzP8A/wAA/zMA/2YA/5kA/8wA//8zAAAzADMzAGYzAJkzAMwz
AP8zMwAzMzMzM2YzM5kzM8wzM/8zZgAzZjMzZmYzZpkzZswzZv8zmQAzmTMzmWYzmZkzmcwzmf8z
zAAzzDMzzGYzzJkzzMwzzP8z/wAz/zMz/2Yz/5kz/8wz//9mAABmADNmAGZmAJlmAMxmAP9mMwBm
MzNmM2ZmM5lmM8xmM/9mZgBmZjNmZmZmZplmZsxmZv9mmQBmmTNmmWZmmZlmmcxmmf9mzABmzDNm
zGZmzJlmzMxmzP9m/wBm/zNm/2Zm/5lm/8xm//+ZAACZADOZAGaZAJmZAMyZAP+ZMwCZMzOZM2aZ
M5mZM8yZM/+ZZgCZZjOZZmaZZpmZZsyZZv+ZmQCZmTOZmWaZmZmZmcyZmf+ZzACZzDOZzGaZzJmZ
zMyZzP+Z/wCZ/zOZ/2aZ/5mZ/8yZ///MAADMADPMAGbMAJnMAMzMAP/MMwDMMzPMM2bMM5nMM8zM
M//MZgDMZjPMZmbMZpnMZszMZv/MmQDMmTPMmWbMmZnMmczMmf/MzADMzDPMzGbMzJnMzMzMzP/M
/wDM/zPM/2bM/5nM/8zM////AAD/ADP/AGb/AJn/AMz/AP//MwD/MzP/M2b/M5n/M8z/M///ZgD/
ZjP/Zmb/Zpn/Zsz/Zv//mQD/mTP/mWb/mZn/mcz/mf//zAD/zDP/zGb/zJn/zMz/zP///wD//zP/
/2b//5n//8z///9BjlLGAAAR8ElEQVR42u1dza4kNxWuuekQBaJJDjchQQJEhFgj8QgWe5B4gjwF
T8CCN0A8AYsgZcHaG3ZIkVizgAVCEObHIQqZQUQKfcuu8t+xy65fd/f3aeZ2ddk+PnZ9Pj7lOuV+
RB0AXDPu0AUAKA4AoDgAtIpTk1qJTs4uVF5W9H9lssQsLVZpfaiXe6TTxrzyMDUvRfHT9YxWOauI
ELLJppz1ktM6i3ntvinF26a46YjMx9kSCGM3hLUf9R3IVmGs0FE80g0a6g5sXp8gHqyhn62VSbgd
xZv2xc/24KETzl3BfOg0PeMJfagJ3w1ZltZkZtN6aauSxTYtVljakXiYis0r3rQVd1ov/V5y0qSf
KsWKNcnDCDLWbaZ936mVXWOMblnxtldUuBuS3qWbuhkUZf0ohEjMpscSaPRmpVVF+Gmiky0apQYV
v7s0huuuEhM9JaWURVck0e+F5befwCRzLyAnmw/FL8aKc2ZV5DtJLLXDpqCZKY5vtoxcqQu5Xq0o
ftdsF/WdJMy6idBeXPjBmBBpC9TZnrimTq/W1EtbzxrydUt9j235c4yKF6L4I4RhAdcNPMAHQHEA
AMUBABQHAFAcAEBxAKiFG6NiVio7EUSGpdcthxLTOasQxhZ7abK0mOAVqxVeKFU/zJPO6Thq2hM/
5PZCGuWUjlNXQw4XRYxPCWzS4gt0iTq7FBcmoldUtHirgGuZp3GqkNsfYiXhpVKnqxF1HVDbsfpR
2RiV5l5Hm7QlGtX5xFzQMZRXOgNVX2f7YEq6DRt5MGQ1Ua3SGYrDWVk3gKwgI1RMBhnbiOR0znrh
E1IH0yCYRndDVcEVmzYnXlC8Hw3vRMqnbKZw55O1ZtiL09nzxc2jVc/1EIEq5gJKp4Q3XQtbqM/r
xwOL+ogFL3jbRNFmg4x1ss4pJ8KRy4WXSLUR0n78uiO+lk9B4LoIdeY6VBwaJ9mcznf+xBpXJDMB
YlEJOeUKFL9WKYQIq5UB34qmTq7nlgqXNTFeMt1uP9Ldv8jCD8RhO1YmBGs2iU2Ic4E6n2InparB
tSXm+LFhk2V5SKbgXpFYLFxMvXgh5jVZcBNCsSwp3Lv/ftlAyG3t+UXofOJm2lqSb38bE1daNLAK
RsIM4eyLGtqCDRGKVUtHgi0ghZB1ywlyl+jfi9P5LvDEI0uUW7pxSgjPeolMz9QNH8motkr85abC
HaEFLXZfvxBzpgddyIYDh8uberJdlUoXpPOd72IaZ8oJvJaRFyq5EnKY5aVXyAZgOxkKfXG2TqNc
ToytM+OLVwuflMr1kt9/0Ywn828ujcHV7okuq6EMkgV73ZaZhkvTuSxevKouIVMFmn0ba7vVhepG
z7qzOXgvmLZ1PhURvM69am3/muNQ3xVg+OrAWz8AAADL8fPDaj7BigO74DCiIZgWuHKA4sCV44Qu
AHbDZ+PRY1hxANjAiqvkXYEi+zeFbKrSgr0PNesmRDlyymqb0DtVOp+cVD7Qb1SFqvWw+VXnt+RB
2ljFoImndqRAX1Z1dOMU1xcjyXE1vxalL7D/Qd0MmcoRV1ZbbR1lwlPKB/pZVRRVMzxajVD2u63C
aOKpHSlghonqbp3igaEiZtT7Sa6NGj7cHIMAmmP586DJpIEXW11Yta1JtHpPVhRlaMpYO/F8H4Un
e8j9KT6aPxo7jx6MkAqTMkfDvJh3X2juda+YcqnbkeGZ8VTbWIodr4TwEsnqOAvOvJq9a4DHKZwa
qcJQkvedohy0lc1TU2PH+p+zxC9K1g4BBSfO/2a7wiV+fFDnbbrd5b64St98qcmLvaW1UFRmmWnB
iNJ0nJesKOHOU8G4nLLn03f7ilI9oAgUT87tlJn22Zs5Kp5MZ/S7qiq1iFGzCJfWbwVPQS3oRnW7
NL8rnIyd9QDF5Jsy7it1LxEVTMBqUaVLvJQy/WZqVCFc7aPYBVpx44tTemXYTzKTtrfywhZW2t8x
aaQW3gROCKBh6XpWPWXCS0Qosrn18YxWu0LYKrgTjAJN4PERlSJe/AIxsWy/tue2Co57bQMP8C+S
47sWu8bbTaBt0Kyk7ka9cVhxABQHAFAcAOCLA0CI4Q2JxztSXOUCauNsXhTzTguwu8SLZ6Pmu0wA
TJRohM2JF09HhAfSmP5nAtY7xIt3k6HSQTY/HlvRLsuu28eLJ0dP0E6VrtlNHAZZdbx4LiLcaxXT
/1zA+vk/4sX7TiHlvaWiL84QFW673C3VWsct0y/FxBI5VCqsthVR/JkbTc6/gUQFo3ZXxN33SjJl
TYVPrHA/KG4MBFcVNm8rN2Utm1zgIGTlZDVxCFgYKFg07BxHgyba16BPQklffFtVTwXaeHEQy6/X
LgaDFl2K+c1Tcd+Z8JQZ8eIqnI+K3zAZs1L21gErKu1Rl0pZuiBefJEm5BORklPjZpqFDs1tB4t3
3Lq4WpFq63NctRJokdWESZwTHE9VZZuNwGrIilM85Pk48MO6q3zFZ+uZgtfEWfBY7h3MWIG5MIY/
3p3iYXCx/w6X/eZHf/Nlt2V6UUj3TI2WxIv7icvixU0vRxHhCeZ62aN4cdWpW43CqowXV4gub/yW
BPHiC243Vdfhre4Lu+2ecZt1yysqoHczQLz4shUVAADFAQAUBwBQHAD2vt0MdxFP37dz24XvsvJa
VtUyvVR+R6+8VBtKS/6Zigfpdu1KH1lxvhhOk+jchcWL95FZjzejeDkJuO3C94iGKKtqmV7J/KpA
BTWuXCj3TGW8eBBG6IhzA8U5TaJziBdPUDxlBDpuD9odUbZrJ9VkzvArpL6zg303tXHhgsHOTaOK
CRTn2kfsGGkHk2PslZJctJziKSNw0483nUflNJ2HFpA+/hUT1SxnV7IfvqOybhtP3BhjO5QSpqZm
jK7kq0wSJthfXC2L044SFXV1Mel18eLExHPlmqmYjdztOeW+AXrzjspwOxW9GEgF7y1P7Mu9s7HY
brqhmjrcF9JK48XLLbYRyMl1fuDDvpNxAXi8McU9R8U7ouAKcddqlym0yi5vYcRr3Wnr8qkVxM3O
e8PhF9P7iytmkkvsr9CMm7I9wwtbO2dfb1VYCb+1O7Ei1O0yPPErEeO0ZncQ71dUxvUVZrvwPQLG
h6Do/Fq3HyNdGypdJrykte5YqYgXL9ocXIXdP3DbvTKK9rw4rQL7i18SZgeKr+aCzQb2FwcqnZj9
S1+VowI0irmB4jd9zwkrDoDiAACKAwAoDgCgOACA4gAAigMAKA6A4gAAigMAKA4AoDgAgOIAAIoD
ACgOgOIAsCuev/naa28936GiV15HZwM74P2/el//R7/875PPP/3oU/UrUBy4Poq/0z36xxcvzgef
vPz4+VtfbFuz82Kb6P+Ob5Ha90mFOXk+I3SOPqsUD8djNp10znvci6ieJlZx0ckVpYouIVUMPSMd
FcZucbuqpg1MvearlyzcS+endtJVogHQjz+0X37fde/9+oOdfHEp9X+X8EGvi4cMutv63P4FNklM
0Z0ZbjQR3YrqDFKFLzywECaX7YzhSM5sQ1SvJXzHVhg2WfYJ+k8TLvhbX/7lw3vzRX/+82dfe3ND
p/yUMCDCNdpdFxj42Nb3p/SxFN0VQobWlWN4nrayurZkvSJIlsmR0lYv/lG88/TM62f3z878fjZ+
fnL/9lfferLbiooe8lLPrI5t8K6hEGJilj0eQlYzKy9PE0Y3PZa6GZm8eotqc5TLX6id8eLrP/zb
0+7M6vj/s0///Pof9qK414+pDjKTZ2t9uK0dN7OaZIewnPat67pqtMBcvTLOyFts46GIJuz5b7/K
Jv/0AIpH3WY4bzz2s40/2wvZHBU7185uc/NbK7W+q4o5GTPcKidleJ90KD548fK79/fGB/f/v/2d
N148P4DicTdL2RyjWT6ZCb6fasQWntM2Uldh+PbKzce3P3/6xo+Mb3JvPx99/+V/Xt1hRaXwwrru
i2MvBjY14INrJc2aT7T0s0SqP4pkTZk6uz8QV2T7VIiA4cJd7ZoofBC++dmffvCL/uiZOfPsvY+f
/PvV7WqMV1Sk6Ne4zh9Sul3UL4Nrn85k8e4t3XPHWnq5ieNpuyXXvigX11WFJNflJuvlF8ZrlN6b
5N1vfvjF34dv96994+lPNq2vYmfaUuKI7gKcmctFtnvzc8WRVybQ7Pn3Xj458/vRl1++unXNFY6K
XD0jMJPkcxnekL/y+b/ef/fdN5482pzh2F8cOMSK7wgE0wJXDlAcAMUBABQHAFAcAEBxANgAztNN
83te42+nZ38q2cUuP3U3/mYq2Y9N6wCuj+J06O8yTrFv5KD5ofINVPXqAK7ZUVFKmd/h7Y+C051N
OOdhc25lX/eYJ7yZDLguK+5eakUUWkv3y3Dc56Ht7OqunLOOGSh+5RTPEuvM55S1248X2/6iuxmx
wC1Q3P9FaZVK2Jx0/DxzyTMG0AjFeyqxl54YXsD0AZdyu5m04/162uiPdxmrDgANW/HB6Xi4key/
xL5I4Jf0OfeY4E01m9ZGWBe/LiBeHNgFiBcHAFAcAEBxAADFAVAcuA2oXYt1v9u3OgWKAzcDd13c
hEsXx4nHQyeI7ggi0O1JioacH6UeLLsP6/QmR1bCcBQorx/UUrpaFWvKye0/HNl5bZQugke/rVB8
MSj+rthH/V1MP3IGhR+DEkSkUFbCGAPJDsBkteSNorRcG4VZ0h41jnswvDWKa1vVXx1D1PHwwSgZ
DukE5zWch29qzB+ZtYEm6YeHvjF1ZhXy7GEkgRKCxup7hQOe0YzRS8yImdYGzvj+1U1QPI4Yt4ea
60HCaLdo4BYl7KV+oWK0fFlyhHFfgx+Uk8AJMsPTGtaOcvZdTfP0QdZ0e+w4a9KIz9NpblPUztUl
KK7KusO1kMRdfpVjLhV1MNc0ykhQU5xk9VXE3CNQXqVE45La6EAfvGbRhqMy3Oo5XFdlE4jaeraZ
NklLLSWtrY2ieAICWvHFC95irPFrufu/vDsQ8YEhiJrDTK8QzzqVcu+zMyfnqNjbCQQbN7iiklk7
5D1MRY6jmrLjqmxQeCsWqXd8qMJjU1y1qsCPL2U4o03jS4W0a7EDqzulPNcxYnx0NsdY7f7IW7p2
vnFUsGVYc0Yq4IPylp8LAritBD+zlpCoV43r18k1PStXjatMg2Zp+oYKa7XaY/vkw4RU9jlDd85o
L97XJrvJzqx4cUWrt2YbOaUSamu6ir1WuIcJVNTmGeN1zhBX47OKKcK5GaP81Q/w1Rn7MHzPSVvt
PPaa5fxGzZ9vw5dnrH66SSvk2G2Ng7apitZegbks75z2uZRrXTyEYQFXDlAcAMUBABQHgGaR3l/c
v12tW/SJnleraGXYDcvq8vHfwZptcWw39lHO36UlHiZMZj9EzeKMlF8X5x6TTz8TmKY4E6Khcs8Z
g1Bub4yN8YZTsd3OcikAR8Uni94r3G4z7m4hrobXFrjdxuN9xgchbuIgVyVHFuUGXcU4A4D0/uLe
Cy5B6HiX2W08iFB1I8/d+HI34jrnsdi32hRH3IKYcbxxA4rn3JuJc9Fu44VsYqO2+VBu1v2bjO0G
gBzFVZ2b7wXKqnRSKmw8a2X5sFcwG1hE8Zz9nDDKUWR4xe9IZEO5Fa+MAuNnQDz8Kd9Gs3bHTZOf
K1ZZc16BQr1OZUsi6YWaiJIqa6XjBRpFzABQFDkxasprAoohD5N+wP606f3Fyd++JB0h3vlB5V7U
nlfIiTjvxrf0zcJKuMPJEJYduUsFsd1czDjAW3PZ28Lz//54/CLHM27Whw/pfnE+zkUehI1CdFmR
IHVhzVpoUoHgWxHFKXBUvL/+TaGbibxDcm88yb0RDcqkbxidjMQY7NwKCsU6Aun5f5js3ePOkM05
MxLQSfE/NFmlKaJ5Gkqtr1k4AiMFgm8pXN4DfMR2r0BuIUan4WwoY4LIwK2QCU9D2hMySJRr1JxX
YJEv3jTHN8x9W764yOYJHZVUBjF1Y7usZk6SWLqiAtyQo5IdB76jwmfISpGLa2ZLVN20ItLw1m84
O+nTSSQspQhPi7xRFXmLW1azSCogio05rPgNuyui9wlc58A55bkL5rxe4LB5gyKRaJlY7CiueVxR
4RQIvqWAX2wD2nalFgOOCnDlgBUHrhyw4gAoDgCgOACA4gAAigMAKA4AoDgAgOLALeH/i9mKlhAt
tfoAAAAASUVORK5CYII=
</FILE>
</FIGURE>
<FIGURE FILENAME="Forest plot.png" FILE_TYPE="PNG" ID="FIG-10" MODIFIED="2012-03-21 11:26:34 -0400" MODIFIED_BY="[Empty name]" NO="10" REF_ID="CMP-001.09" SETTINGS="SHOW_EFFECT_SIZE_COLUMN:YES;SHOW_RAW_DATA_COLUMNS:YES;SHOW_MORE_DECIMALS:NO;SHOW_WEIGHT_COLUMN:YES;" SHORT_VERSION_FIGURE="YES" TYPE="FOREST_PLOT">
<CAPTION>
<P>Forest plot of comparison: 1 Lacosamide vs. Placebo, outcome: 1.9 Somnolence.</P>
</CAPTION>
<FILE>iVBORw0KGgoAAAANSUhEUgAAAuIAAACgCAMAAAB+MvlDAAADAFBMVEUAAADAAAAAwAAAAMDg4ADA
AMAAwMD/gADAwMD/gICA/4CAgP/g4OBAAAAAQAAAAECAgID///8AAAALCwsWFhYhISEsLCw3NzdC
QkJNTU1YWFhjY2Nubm55eXmEhISPj4+ampqlpaWwsLC7u7vGxsbR0dHc3Nzn5+cAAAAAADMAAGYA
AJkAAMwAAP8AMwAAMzMAM2YAM5kAM8wAM/8AZgAAZjMAZmYAZpkAZswAZv8AmQAAmTMAmWYAmZkA
mcwAmf8AzAAAzDMAzGYAzJkAzMwAzP8A/wAA/zMA/2YA/5kA/8wA//8zAAAzADMzAGYzAJkzAMwz
AP8zMwAzMzMzM2YzM5kzM8wzM/8zZgAzZjMzZmYzZpkzZswzZv8zmQAzmTMzmWYzmZkzmcwzmf8z
zAAzzDMzzGYzzJkzzMwzzP8z/wAz/zMz/2Yz/5kz/8wz//9mAABmADNmAGZmAJlmAMxmAP9mMwBm
MzNmM2ZmM5lmM8xmM/9mZgBmZjNmZmZmZplmZsxmZv9mmQBmmTNmmWZmmZlmmcxmmf9mzABmzDNm
zGZmzJlmzMxmzP9m/wBm/zNm/2Zm/5lm/8xm//+ZAACZADOZAGaZAJmZAMyZAP+ZMwCZMzOZM2aZ
M5mZM8yZM/+ZZgCZZjOZZmaZZpmZZsyZZv+ZmQCZmTOZmWaZmZmZmcyZmf+ZzACZzDOZzGaZzJmZ
zMyZzP+Z/wCZ/zOZ/2aZ/5mZ/8yZ///MAADMADPMAGbMAJnMAMzMAP/MMwDMMzPMM2bMM5nMM8zM
M//MZgDMZjPMZmbMZpnMZszMZv/MmQDMmTPMmWbMmZnMmczMmf/MzADMzDPMzGbMzJnMzMzMzP/M
/wDM/zPM/2bM/5nM/8zM////AAD/ADP/AGb/AJn/AMz/AP//MwD/MzP/M2b/M5n/M8z/M///ZgD/
ZjP/Zmb/Zpn/Zsz/Zv//mQD/mTP/mWb/mZn/mcz/mf//zAD/zDP/zGb/zJn/zMz/zP///wD//zP/
/2b//5n//8z///9BjlLGAAAP60lEQVR42u1dy84kNxV2/jSaAGLEyQATNkhJtnkK75CQWPAOvAuP
wQ4JRZon8CZPgFiiiOVMIiUHhaAks4joLtfFx3dX1627v08zf1eX7eNj+6vjY9ep6ndIAcA94wld
AIDiAACKA8BRcTqkVlqZ2YXqy+rur0mWmKXFIq339XKPbNqY1+ym5q0ofrqfq9XMKqK1OWRTznqZ
ss56XrsfSvFjU7zviMzH2RLo3m7oyX60d2C0it4K7cUj26Chbs/mdQn6Yg1ltqNMwsdR/NC++Nke
XDrh3BWRD5tmZzxtDy3h1ZDl2pr62bRd2qJkmZoWKmymK3E3FQ+v+KGtuNN6I3vJSTMy1egFazK7
EWSsu5/2pVNr1MEYfWTFj72jEluQdC5daTGo6/pRa52YTfcl0OjNmkkVLdO0Mkc0SgdU/OnWGG67
Shd6yhhjqkYk0e+V5defwExkLWCKzYfiN2PFY2ZV5ztJX2uH+4L9TLF/s03gSt3IeB1F8afDdlHX
SbrfN9HWi/M/IibETAXabE9Yk7K7Ne3SlrOG8bqNXWNP/NlHxRtR/B2EYQH3DdzAB0BxAADFAQAU
BwBQHABAcQBohRuj0u9UKu1FhqX3LYcS5ZxN8GOLRZqpLabjirUKr5Rqb+YZ53QYNS3ED7lFSKMp
6VgaDTMMih7vEkxJVw/QLersUlz3Eb26ocVrBVybPI1Thdz+0AsJr5Varka3dUBrx9pbZWNUmjuO
U9KaOKjOp8iAjqG8xrlQ7ThPN6aM27CRB0PWPqrVOJficNa0XUCToF6oLgYZTxHJ6ZztwgtSB9Og
I41WQ1XeiJXNiQiKl9HwTqR8ymZqdz5Zaoa9OZ2FL97fWhWuh/ZU6QfQOCXEdK2nQl1eGQ+s2yMW
RPB2H0WbDTK2yTanKYQj1wuvkTpFSMv4dUd8K5+8wHXt6xzrUL1rnOThdH6SE2tYkckEiAUlTMkV
qH6sUmvtV2s8vlVNnbGeu1a4aYnxMul2y0h3OchaBuJEO9YkBFs26VWIc4M6n0InpanBrSXm+LF+
k019SKaOPSJxtXBdevBCz2uyjk0I1bKMdlf/3baBNuva85vQ+RSbaVtJvv4yJqy06sKquBJmCI8+
qGEt2BCh2LR1pKMFjNambTvBbBL9e3M6P3meeGCJcls3TgktrJfO9Ezb5WMiqi0Sf7mqcEdoRYvd
xy/0nOnBFprCgf3tTTvZLkqlG9L5SbqYvTPlBF6bwAs1sRJmmOWNKDQFYDsZKn3xaJ29cjkxU50Z
X7xZeFFqrJdk/wUznsk/uTQGV7snVFZD4yXr6LhdZxpuTee6ePGmurRJFTjs01jr7S40N3rWymbn
d8EcW+dTFcHb3Kujvb9mP7R3BRi+OPDUDwAAwPX40241n2DFgU2wG9EQTAvcOUBx4M5xQhcA2+Gb
4eA5rDgArGDFObkqYJr+ppBNZStYfPCMRUgvoKSKqK2QOVlHNjmpPPuJbFWhZj2m/KyGOqn/To6W
MYX8VPvBih6c4rYvkhzn+bWwHWD5QapZZl+yUExWM7eOfHJK+ZFp7J7otOH2y1nsRjiKkfMlplCQ
aj+I1aNT3DNUFLnqZdJoIkiNH26OQQDNsfwRDJYpP1bUkjknodLILtGymAQOZVFO3ykf+al7WW/t
Hb6KJFiYTSk+mj8ae40uRoj9pMxRd6hoHR7QapnVdKnOYvjAy8nHiBG1Ve/R40q4kVl/bFfvRPx8
1TaMzlOcZc9Sqf+ldQlMhzjDy3R0Jf0Cu9bmqRRd/dZrki//ZpMtNDlFfXmaxJzVwMMvN0dfnNOL
Ly4O9rr+HlXRlq65oqiCrbWWnUn07DytqMZLSfUALdEl9+eLU7oDqbgIpeppffU+X6UCyslmf7nK
07qPb7Cx94CnysmYxKgF+UrGfTE3pSXXKoOeX+gSyUs8OLFeq7Ml+IEpHvPFKb0zLJP6SVvsvEQL
s/V3+jTiuUv8upI07BTPqqdQR4Py7iXGpGiWO8zxbhvaSJ5Cts4gdX6XL4vnO9SJePEbRGHb/pDO
zH6PbeAG/k1yfNNi97jcBI4NmpWkHnTbEFYcAMUBAI4KAJTwzXS47b4KrDjwUFaccwG1YTYRj73J
zmtdpPlV8eLFqHmVCYDxI7tFLOY18eKkCvHisv/j0eSIFy+FSnvZZDw200Z35MuR5tfFiyeFe+3k
9KZFLFz7inhxrz0qGi8u+j8RTY548a5TSD6lYgdn7CIKTRxv2HEUWrhsrpn6ZeNkKwpSRp0GJVgK
aNgqpNpGrT3lTvj03UTC6pP/KW7FRFzaGAjONd27Te/RjMviOuFUw/jQW+N83NYSelf5Hzvc2BQ1
6ld7UeZU0b0iMGK3DmupeTenk/znXK1tuDJeXD5WFemRSKckwuYefrl5L1g/OLrK0ksng+mKx5ys
ExkVkL+h+age+ISnvAd1nFlP7mrQ5uwNcnFpxbtrl43VEe08YoeieHe5y76Ix4Ef3k3ZYJ6IBoKv
00Hc3izxfgo4KpLjlJrkpm8y+jtedq01ek0tq8ZIZ6XKSHU3mHv1ePHphIoqsDue71VxW7w4Hp46
BBAvvs5yk5VSYPjhOb63B3fLOyqg92GAePG5y00AAMUBABQHAFAcAEBxAADFAQAUBwBQHADFAQAU
BwBQHABAcQAAxQEAFAcAUBwAxQFgHXz33rPPQHHgbvHZs5+/fvPJ79/fttZ3f4qeBzbAh//+7G9/
+fa789E/+Zff/mTDmp3Hk+3Pko9PkU7Pk+r+5PmMtjm6rEZfjsdsNumcd78HUZ2WGOXqapYRKsRp
X6qOVjp0i9tVlfUZeTR+KBPIl62Uqd1AjeO1F3735Wvn2295O9PqOCrG2P8u4b0x1pcMttu63HJE
+qRI0Y0Z3mnSK+TodSXDpTgduwTCSocjM+eKEkfTCRPKF60UXy4DZbrR2pHfZx/8HxeGv+i/vnj9
/XY++SlhrrRrtMeuDQzMaJm6U0Y5RmNPGz4ps9i4mhQDkyYhvPJmMfwaVYOZYB/86r9PZ4K/+Ep9
df7ff775ZCtL/pQwV8bOrMI2uJm0Xml8FiG5Xl8DUzyxkHxt2i+QbbuitMh8719vzsxW/v/X3/95
E0t+ynezTqfoccLe3feOa+c7sUv4KrMZ3tpVtRmNjkrV0yTWdcWeRvyPP6ZS/vr3fax4alCHDlOj
x3628efuOxzBfe3XYHjzRTe7qwpGPL7UGFQ1Rxicr99+9EHvh4v/v/noNe9O8XBQjTkuow/M8Ou8
LrvS1/UOYHyzZz/wDx+/PPvfvY9iP18+/4K32SB/au7uwZRL22KGYQDDve6as9h0BPRbV8EOli/f
OTG0XB9nQL5++4cPvuqPL58vP37zn63uAJ1S3t35wxi3i7ptVW13TlwHUIdO4b6WftRkjY3xhO8b
dl6fK9ZVCzYxrNDdVFIFbbfEsx8+/vaL/viDn33+/na3OBveTFtrx7S6HWfmBpHt3vxcsefIXDSj
/11I/utffL7pLfwGR2Xx3QBg/nQyj+E7g9++evnywy952yCVd/DCWWArK74PEGkI3DlAcQAUBwBQ
HABAcQAAxQFgBTh3N/uYmPFHSacfUS9sLG74U3f9z8at9GOSw49W4qe77pTidAu/qzn+PvgKqrJa
UThwJEeFmfsf4O2OvNNqSmAVz7meEaf1hYPd92vF3aFmIiZp0Nwvw3GXJ8i5rqOyWi3g9sNQPDvo
Zz47VKatKSJ+9n296whsfxSKy1+U5lRCx/xNKE5qC3eZ4Is/DMWZXDJTzmJjjQbc0HIzacc7V3j0
x1XGqq/nit9FHcC+VnxwOi4Lye5L6It4fkmXcxNHxVazam2EffH7AuLFgU2AeHEAAMUBABQHAFAc
AMWBxwBvWkx9um11DIoDDwN3X5xp+iuPai8d79a3F4E+naTgkiNx5G27D/v0fSUVEtiv196opUDf
8YhDTV25QzJ79/dz2jDu+R6N4leDwu8cvdUfMo3dQHAZg+JFpFCNBIrMcYEqLJIokmWS2wucojDL
7en+geEHpbi1Vd0g9UQdDy+2iccHby5GbDK7l2885g/M2jD0tTcPnVnFyhvMYpUE19RaHnp0Y2pz
9ILirnQ44werrkDxMGJ8OrRc9xJGa0cDbyhuDB1bGLX7yUmBHD+oSoJwJqbgGqcQJcibkCssdz9R
FNtzZCM+T7W5LeKNq0tQnOu6w7V+oQYUzs6xsHKaPyYzJIwqU7ZTqEIux7WKdYQaZjXgKI7K8HSu
66XWjTSvPdscxKiJwLQaiYzg82P64lQeeGrgB1Nk8ddmiSM8yUpI8aqi2qzLQU2lWt19YMsdlcze
IcddWHIc1ZQd53ZPkFLP+LQYR24oRLNcw5sz1bRpsR2rO6U81zFifHQ2x1jt7khsXTvfxt3rcHpP
zfLE3kOZ0wlPeM7Vjj3W2W/4lbyL5NaeVESeyLCdp5dh0IF98eB2RN6n4tg7dlZdN1a/10Zk9PPP
ihdnWrw168hhWqemu3jXSnAzIb80dto847Kdc6XzeK+iRDg3Y5C/+QY+n7ENw7ectHnja++wnF+p
+fNt+PUZm+9u0gI5VvbDZkigdrH3R3Nab1xox8FDGBZw5wDFAVAcAEBxADgs0u8Xl8vVtk2f4LY1
BxvEbliWysQvhZudxdhuUQa3z5OrNG56R2Rwj2BbNaszUn5fPHabvHxPoEzxSKSGn+7TVb6+0N2U
HeINk7HdQWgkAEfFI4t9V/j0mnH3FeI8vGk+9rbx8D3jgxA3cZDLaYZPtxOjU0vhcp5RBngER8Uz
h+4DLl7ouMq8bVwSVkSeu/HlbsR16LEUbrJFy6TnL3AdFC/Zw+S54G3jlWyKPj9TeLiB5dOc+Wsh
FikDgOKeaax/fSVHD8PvXGGXZ1wiANBI8cmXrWSfDO3jJBmp4kKhJoM8pwygL3/qX6PZ+sbNPn+s
WGPNeQUq9TrVbYkUHV0nvDxrpcMNGqbsBZBn65wygDK7Sd/h/bTp94uTfH1JOkJcyaByEbUnCjkR
52p8Sp8VJ7naPVc8vA1g8L7Lsd2yDIies+ams4Xn/93x+MWMZ9yslw/jfnE+zkUuwkYhtqxOkLqy
Zis0qYD3rYri5Dkq4q9cFLqZSBySu/AkdyHqlcktGEmuX2seoyOVKwNEJ/phsnePVU8258xIQCdF
fliymr6I5akvtb1m7QgMFPC+pXB7N/AR270AubUenYazoQwJYjy3wiQ8DTOdMF6iWaLmvAJX+eKH
5jg2XxbylnU2j++opDLo0sL2uppjkvS1OyrAAzkq2etAOirxDFkp5uqaoyWaFq2INHz0Bacykk46
YSm1f1rnjarOW9y6mnVSAV1tzGHFH9hd0Z1P4DoHzinhLvTn7QbHlNcrEog2ic2O6prHHZWYAt63
FPCLbcCxXamrAUcFuHPAigN3DlhxABQHAFAcAEBxAADFAQAUBwBQHABAceCR8H9/QmSXEYs3FwAA
AABJRU5ErkJggg==
</FILE>
</FIGURE>
<FIGURE FILENAME="Forest plot.png" FILE_TYPE="PNG" ID="FIG-11" MODIFIED="2012-03-21 11:26:51 -0400" MODIFIED_BY="[Empty name]" NO="11" REF_ID="CMP-001.10" SETTINGS="SHOW_EFFECT_SIZE_COLUMN:YES;SHOW_RAW_DATA_COLUMNS:YES;SHOW_MORE_DECIMALS:NO;SHOW_WEIGHT_COLUMN:YES;" SHORT_VERSION_FIGURE="YES" TYPE="FOREST_PLOT">
<CAPTION>
<P>Forest plot of comparison: 1 Lacosamide vs. Placebo, outcome: 1.10 Serious Adverse Events.</P>
</CAPTION>
<FILE>iVBORw0KGgoAAAANSUhEUgAAAuIAAACwCAMAAAB95PvYAAADAFBMVEUAAADAAAAAwAAAAMDg4ADA
AMAAwMD/gADAwMD/gICA/4CAgP/g4OBAAAAAQAAAAECAgID///8AAAALCwsWFhYhISEsLCw3NzdC
QkJNTU1YWFhjY2Nubm55eXmEhISPj4+ampqlpaWwsLC7u7vGxsbR0dHc3Nzn5+cAAAAAADMAAGYA
AJkAAMwAAP8AMwAAMzMAM2YAM5kAM8wAM/8AZgAAZjMAZmYAZpkAZswAZv8AmQAAmTMAmWYAmZkA
mcwAmf8AzAAAzDMAzGYAzJkAzMwAzP8A/wAA/zMA/2YA/5kA/8wA//8zAAAzADMzAGYzAJkzAMwz
AP8zMwAzMzMzM2YzM5kzM8wzM/8zZgAzZjMzZmYzZpkzZswzZv8zmQAzmTMzmWYzmZkzmcwzmf8z
zAAzzDMzzGYzzJkzzMwzzP8z/wAz/zMz/2Yz/5kz/8wz//9mAABmADNmAGZmAJlmAMxmAP9mMwBm
MzNmM2ZmM5lmM8xmM/9mZgBmZjNmZmZmZplmZsxmZv9mmQBmmTNmmWZmmZlmmcxmmf9mzABmzDNm
zGZmzJlmzMxmzP9m/wBm/zNm/2Zm/5lm/8xm//+ZAACZADOZAGaZAJmZAMyZAP+ZMwCZMzOZM2aZ
M5mZM8yZM/+ZZgCZZjOZZmaZZpmZZsyZZv+ZmQCZmTOZmWaZmZmZmcyZmf+ZzACZzDOZzGaZzJmZ
zMyZzP+Z/wCZ/zOZ/2aZ/5mZ/8yZ///MAADMADPMAGbMAJnMAMzMAP/MMwDMMzPMM2bMM5nMM8zM
M//MZgDMZjPMZmbMZpnMZszMZv/MmQDMmTPMmWbMmZnMmczMmf/MzADMzDPMzGbMzJnMzMzMzP/M
/wDM/zPM/2bM/5nM/8zM////AAD/ADP/AGb/AJn/AMz/AP//MwD/MzP/M2b/M5n/M8z/M///ZgD/
ZjP/Zmb/Zpn/Zsz/Zv//mQD/mTP/mWb/mZn/mcz/mf//zAD/zDP/zGb/zJn/zMz/zP///wD//zP/
/2b//5n//8z///9BjlLGAAARqklEQVR42u1dy64sNxWtnBxEAujCzo2UBCkSyoARA0YgBgjJX4Dg
H5lFygcgM8gAhjBGgQERSJCwIYoUAgLRXXaV3y67Hi5391q693R1+bVtr9retne5X6EBAO4ZT2gC
ABQHAFAcAHrFc5dSiUGuTlSeVox/ZTLFKil2qb0vl32lwua48jQxb0Xw5/t5WuWqJELILqtykUsu
yyzW1fuhBO+b4rohMh8XTSC03hBGf9Q3YLQIrYXO4pGq0FS2p/PGAHHVhm60XgbhfgTv2ha/6INr
I1yaIvKhwtSIJ9SlIvwwRdlakh5N63PblSymaqHA0jyJp4nYveBda3Gr9tJtJStMuqFS7FiSPI0g
c9l62HeNWjl0xuieBe97RSU2IRlNuqXJoChrRyFEYjQ9l0CzNSuNKMINE4PsUSl1KPjTrTFcNZVY
aCkppSzqkUS7F6Y/fgCTkbmAXKw+BL8ZLR5TqyLfSGKrHtYJ9UhxfrVlYErdSH/1IvhTt000NpLQ
6yZCWXH+R0SFSJOgTveEJQ1qtaY+t/20YbxsqebYhj/niHgjgr8CNyzgvoENfAAUBwBQHABAcQAA
xQEAFAeAWtg+KnqlchCeZ1h63XJKsRyzCr5vsRMmS5OJuGC1mRfmqjbzpHU79Jp2sp9iOy6NcknG
pd6QU6eIeZfABG3uoFuU2aa40B69oqLGRzlcyzyNU4ns9hA7ZV6a63Ixoq4BahtWbZXNXml2P5qg
I9GpzM+RDp1deaX1oKp+NhtT0q7YzIMpqvZqldajON2VdQ+QyUhnKhadjI1HcjpmfeYLuU6qQUQq
PUxFeT22rE4cp3jXG97ylE/pTGGPJ3uNsDcns2OL661Vx/QQnii6A6WVwhmuhUk0xnX9gUW9x4Lj
vK29aLNOxipYxZQL7sjlmZfkajykXf91K/taPnmO68KXOdag4lQ/ye5kfnIH1rAgmXEQC1LIJVOg
+LVKIYRfrPT4VjR0xlpua+ayxsdLpuvterq7nSxcR5xow8pExopN4hDi3KDMz6GRUlXh2hRr7Fi/
yrLcJVPEXpHYnLlYevFCrKuyiA0IxXlJYc/+x2UDIY/V5zch83NspK0l+fHTmLDQoger4ElYkXn0
RQ2lwSYPxaqlIxFNIIWQdcsJson3783J/ORZ4oEmyi3dWCmEo71EpmXqHh8ZEW0X/8tDM7cyLaix
/fqFWDM8qETGHdhf3lSD7a5UuiGZn1wTUxtTluO1DKxQGUshp1FeOomMA7YVodAWj5aphctlY8rM
2OLVmS/mGmslt/2CEU/m31yanavtG0NWQukFi2i/bVMNtyZzmb94VVlCphJ0+zbWcasL1ZVeNbM5
+SyYvmV+LiJ4nXnV2/k156G+KcDw3YG3fgAAALbj56eV/AwtDjTBaUSDMy1w5wDFAVAcAG4ZWFEB
WuAz/fnihOmmdc3JWQGT+ZtCNpRVxs4Hr5mEaEnyCd3SFuSOpc7lnhXelKwD5xtULYcVf661rtDl
w24CHdHK34TabcHDIyq0Z3/Sy0mO8/pSWHWw+zFxoZZ+c3ZlpdXLTQVViQs/C0aBKEzVDA+uyEho
NwH78a1Qpy2Ih0enuKeoKPLUu0G2jpo+7BhTBrRG80fjczlFqSbNCpkiEWldtRbqqq8qcj1ZWUc8
eD5IBx29E/6cVlTT0z+22VUJsR+UuRovB1owX2q7Yk3XVafhsjRMdVnUVpaCq4Rg8xPQjY6Wq4Ka
UNyzQmmp/d1eoCAGbaFz6SgeD6X1hS5azbxYsp/FdUjjzaZwlTlvGfIlLfZotjinFRIvdnaDplSM
yZJh/RNFm8qmyVAPM2Xa9pxTlsuJrLW4iy32aLY4pRuWFiehVDysH0bDg0aOTfb2cXYEzx1hL6lQ
dGLyiHgqHIwpGPgyoyAfTDYuC15XKG8IPtQmSORKNA4b+sOvei9WyoufvhhxthbXtjilJ1xukDUK
JmLMGY93dRjxRq2ykAFNS9eryinLPBs4CUAmtrpeUWvznDolmyJi0XXVeb8mv2Fgd/MGsbAn0Nhy
K8N5r23AR+UmOd402T1ON4G+QauCHtVUgRYHQHEAAMUBABQHgB6mm5xzqA2jOf7YbVZePc/pCvnK
i8jv0M7B0Q1bv8g9/MUn33RTsuMvPjWGnX3EYX1YuTC/O9TbES/OoTiX9UPUH5upxbIrl6wNbPMX
T1bEqydn0nIoygZ/cV2aJZjrL05udKeBHA92+IurpmBH66jOmTSRalTyurVdw5V5Tm+Tj/Jll6R1
o9KmupquWXLD4lD/p2+00kUz3p+vXo1H2NxgZYbKMMSc4mZHcG4gUBH9aowi2rnsAsa7rpkr/baK
PZH1Fn3e2Gq9gR8UZnY3P2tMm+cCAR3HiJO0QiDfQq/TJg20ITX7Y8jknrLdXzyRQawx5nuTcwqd
3medTDdvBLQcYUt/lqQuzZ9SQ+NuglG2gaxXTXtBa2/Dp2UrakMH3zGYkxPO3ZsMzb0XxUc7xG3O
uB/42U3Om4KHPVK77tlNyMjlt3nfJrkjQ8XzKnbfhjLfXO/veNpjDZUil+6VEm3xF2f/eJMG/uKu
QI4FDn/xK+r8xTFi9mEkwV/8kOkmDw/9BuCtcPw4C+7+V1RA724Af/G1000AAMUB4H4NFQDYEdNp
zMfvBEGLAw+kxf1TxDmz/hseF97E06esqG1ylfmLc+4o9uDw7zX+4vEzwocgt5hAjr/47GuO88XL
Gz92XHgLh/GyorbJVeYvnorFfhbTjWp/8cQZ4dPSCOfbxLvC+eJlCmT+ZYTTdAHVxNpwml/mjGMd
fPziXIyu9tjAC4/H0kjcFvy+d+NVV3Ps3XpLFE/9yMCDbG9y3nsvN9wHzLMPwt9TsLJXD4f2juKp
B9bf3fzsKEbnKc5FCiTdYS3GQS7xuPDOF+daL4Xs8fhkmdeFT8lKf3HL3K70xnVtGmrVOf0bKnNT
+D8zQwXvLTc8wnrRvN7kmU1lwbEy2A/kffzFKfdmW4mRg/PFYxRyrsjroVhfUSt210ZuaF1xxBt5
IjsfWtddZjF3ieXzxTkyyCXXErpgODdgeLy22ouc/Rvb6sobpOv2V1BeTDhHi5thzZwgPq6ozOsr
kePCW7gkRz3VY+Jb54vXHjO+gzN65PDven/xojPCg1D4iwfA+eK3uOQDf/EdDBWga443TXaP002g
b8BfHFocAEBxABQHAFAcAEBxAADFAQAUBwBQHABAcQAUBwBQHABAcQAAxQEAFAcAUBwAQHGgQ3z4
1de+aFgcXokA2uKNH37v+vcbfwPFgXvEm59/9NH188/Du/yV5hQX49/5LVLzPqnQNy93hIoxRpXi
ej1HU0GXuOe9iOpIYgQXg9wxVzEkchVTy0hLhLlZ7KYqLE+6vWJuyFj+Vt/5obYQp+IL+v18/aeX
r//qB41tcSnVf5vwXh+LawTF7zG22yNTS4uzGa4lEcOO4ky5CjdzT0PoWKYxpiu55onSDS29asgw
/zmW2xWuOGerng9f+/pf1NXL659PP/7RN/9+jqEitIYWtrJwFXyo68db6lqeTPFjIH0FmaBkhrRy
BcOd4aFE68fkkz004Bc/u9jgLz8d/3+qPj/55Pvf+sMb7VdU1CMv1cg6a2avjYUQhf1zojaX9czK
5qdIpKoujubRpvyF6IPWlg3+5b9+cdXc3v/f/fGtEyjutGqKyXrQXiT7XelxParJ6CMsl7VyTVNJ
Xz0vUdYhdSjj2Zz/728SAe/871SKBw2jOa/tvouOvygz2R0VB1vPHjP5rc31sKZKa6GuGD7wT157
S9ngzv83v/Pbf5xK8bBh7FlNx+pW6tF6HGrEEZbTMbmuYOdU2WysHuyW1//93tujffJS2ykvhze/
9ut/Hm6nVO5uCuEqDqPM5MSmDmxwJaRe8wmWfrbk6hJL1qRZNZosNOglWDjzXxVfpzKJO7HM+cv3
3tI2+Lii8u7Hn7dYNXyKD31SrUzZbSx1mJyjOHNL+965DaqFPMIikG7VC2LFmmo3YRKVjZQu+pgy
8UWTT9ff/u7n7zQptOJk2lJdIIYbMGZuF9nmzT/bZ/bMLNkXL/46vPz07V/+uFXJTzWqY++IwEqS
r2V4D3j9P++99eoHXzZjOM4XBxpr8eaAMy1w5wDFAVAcAEBxAADFAQAUB4ADYPmL69/zmn/QNPtT
yTba/joxmY/dc6fmFQJaUpz671s2P1R+gKjsfQJ3a6gws/7x3vHKuz2YgEucaMxDQUf9uB50991r
cVdVkq8t7S/T9RiHjtOrMU1LBz47unJQ4w8z3Yyw6dL9FpVpIfYBmlbzDyoXWK/FI9Zp8IVD5jeh
OLV4isCKx6H4aH5E6UUR7rXkxpFlMWj+OIZKoK6vunq2x4eMVr9hhhPRAIbftxafjI7R7jVTL9sW
8ewSZSE34IUuhodGdhFwB4C/ONAE8BcHAFAcAEBxAADFAVAceAxw02TD+22LY1AceBjY6+JqQ6Xc
Tzx8dMhN43mgm5sUPHLkXHnL7tM6vS4kkoPlLabDPOHVRi0lip1cryiiDMgRe/yw8o5KM9eCsFHa
F8U3g8LvHN3qD+lpHq/Ab9HzYqRIDub77AMZfQATxY4flI8yWB82x9P1Gf+B4Z1SfFRDo0+h3k6k
+fKqmzSHVICldq/feI4fqLWp60s3Jq1RReU3qcUgB+P/Sv6NYU7nE7iKfNazEI4bt0njxsZ44+IW
KB56jJtLxXUvYNZ2NHGLUspw8nLiZZr5fl+THRTmQNnxRD+eU9qIYUFho9KQMD7GdzLY+LFk69Oz
El8n2toacePiEhTnsuawNWQoAYWjc8ytnNb3yUIOHHdzj84LKDJHoFTh2pyJDwaxhhimUQ3oxVCh
qat5mfVcM5zcwms0VBJKtTn6M3CgE1uclju+xq7l5ASxuPcjPEnkkGcUuxb7YpTKkTE5RwD6W1HJ
rB1y3IQ1nraU1ONcbwlS6r1QqjDeOJaIqVydh9PNXSzbmzPFV9fzvOKe46yyPMbnMXqaaakrZ+na
+hbjgkkT1Wo0L7iYMiyjt9wXfZxX2rFVDolyTdTk0l5OsgzbrbV56tgWD7Yj8iMgx87YOXTeyOSV
WxTRj7/KX5xp99ockw/TMSXxPezpBNsR+amxvY1Q/9iuedJ53qtYIpwdMYhfvYHPF7RheMtBmxs/
e91y/qDqr9fh2yNW727SDjEOtsNW5ED12d4fzem4fqETOw9uWMCdAxQHQHEAAMUBoFukzxd3p6t1
iz7BtjUHC8S2W9aw7P9d69s9p8H2eXKW5i/6l0Y/RcziiJRfF49tky/vCSxTPOKpwdl9Rh7cM3Bd
327O+3YHrpEADBWPLOqscHPMuH2EOGu1Gz1tPDxnfMrEDpzy5TTDY7Q8dOEJeARDxVOHxmlc7XAz
xTbE7OvI1pLjeW77l9se16HFEnVyiXmJ5F2mePLtBkDxCiXoOp+Qe9p4IZuiXtuUs8Rci2PBtztt
HgGguKUay4/G5Ohl+J1TTMzSdH6zstb+AL2BBMWN+z/XcinwDK/4HYk1ftoMLq+AuP4pP0az9sRN
HT+WrLLkvACFcj1vG+Mp/B0/zmrpcIGGCdPJ1pCn5X7C+bTp88XJPb4k7SE+uE7ljteek8jyOB/m
t/T1wkrqPYRgsXOVbzeQ0uZy1IWX/+P1/EXOd+yo1w9pf7E+Lkmumc2ZqLQiQerCklWmSQG8b0UU
J89Qcf66k0I7EjmXZE88yZ6IemlyE0ZySy0xeHxJoeILxv9psLevB002685MQCvE/VBklTqJ4qmf
a33JwsowEMD7lsLtbeDDt3sHcgsxGw0XRRkSRHpmhUxYGtLckF6g3KPkvACbbPGuOQ5rfSdrWWTj
+IZKKoJYmthuKzmWk9i6ogI8kKGSfQ5cQyUeIZuL3FxyNEXVpBWeho8+4RykSyeR0JTCvy3ySlXk
NW5ZySIpgChW5tDiD2yuiNEmsI0D65ZjLuj7aoHDxPWSBFnLxGJHccnzikpMAO9bCvjFNqBvU2oz
YKgAdw5oceDOAS0OgOIAAIoDACgOAKA4AIDiAACKAwAoDjwS/g/pCj4naq/higAAAABJRU5ErkJg
gg==
</FILE>
</FIGURE>
<FIGURE FILENAME="Forest plot.png" FILE_TYPE="PNG" ID="FIG-12" MODIFIED="2012-03-21 11:27:07 -0400" MODIFIED_BY="[Empty name]" NO="12" REF_ID="CMP-001.11" SETTINGS="SHOW_EFFECT_SIZE_COLUMN:YES;SHOW_RAW_DATA_COLUMNS:YES;SHOW_MORE_DECIMALS:NO;SHOW_WEIGHT_COLUMN:YES;" SHORT_VERSION_FIGURE="YES" TYPE="FOREST_PLOT">
<CAPTION>
<P>Forest plot of comparison: 1 Lacosamide vs. Placebo, outcome: 1.11 Seizure-free during the treatment period.</P>
</CAPTION>
<FILE>iVBORw0KGgoAAAANSUhEUgAAAuIAAACwCAMAAAB95PvYAAADAFBMVEUAAADAAAAAwAAAAMDg4ADA
AMAAwMD/gADAwMD/gICA/4CAgP/g4OBAAAAAQAAAAECAgID///8AAAALCwsWFhYhISEsLCw3NzdC
QkJNTU1YWFhjY2Nubm55eXmEhISPj4+ampqlpaWwsLC7u7vGxsbR0dHc3Nzn5+cAAAAAADMAAGYA
AJkAAMwAAP8AMwAAMzMAM2YAM5kAM8wAM/8AZgAAZjMAZmYAZpkAZswAZv8AmQAAmTMAmWYAmZkA
mcwAmf8AzAAAzDMAzGYAzJkAzMwAzP8A/wAA/zMA/2YA/5kA/8wA//8zAAAzADMzAGYzAJkzAMwz
AP8zMwAzMzMzM2YzM5kzM8wzM/8zZgAzZjMzZmYzZpkzZswzZv8zmQAzmTMzmWYzmZkzmcwzmf8z
zAAzzDMzzGYzzJkzzMwzzP8z/wAz/zMz/2Yz/5kz/8wz//9mAABmADNmAGZmAJlmAMxmAP9mMwBm
MzNmM2ZmM5lmM8xmM/9mZgBmZjNmZmZmZplmZsxmZv9mmQBmmTNmmWZmmZlmmcxmmf9mzABmzDNm
zGZmzJlmzMxmzP9m/wBm/zNm/2Zm/5lm/8xm//+ZAACZADOZAGaZAJmZAMyZAP+ZMwCZMzOZM2aZ
M5mZM8yZM/+ZZgCZZjOZZmaZZpmZZsyZZv+ZmQCZmTOZmWaZmZmZmcyZmf+ZzACZzDOZzGaZzJmZ
zMyZzP+Z/wCZ/zOZ/2aZ/5mZ/8yZ///MAADMADPMAGbMAJnMAMzMAP/MMwDMMzPMM2bMM5nMM8zM
M//MZgDMZjPMZmbMZpnMZszMZv/MmQDMmTPMmWbMmZnMmczMmf/MzADMzDPMzGbMzJnMzMzMzP/M
/wDM/zPM/2bM/5nM/8zM////AAD/ADP/AGb/AJn/AMz/AP//MwD/MzP/M2b/M5n/M8z/M///ZgD/
ZjP/Zmb/Zpn/Zsz/Zv//mQD/mTP/mWb/mZn/mcz/mf//zAD/zDP/zGb/zJn/zMz/zP///wD//zP/
/2b//5n//8z///9BjlLGAAASU0lEQVR42u1dS69dNxV2bs5NmjZK6yalPApVxagSf4ABDDxmgMSU
ASP+Qn8IjCoxZVYJCQQzSyAYlj9QqRVqqpKK2xWFVGlT1Ms5x957+/3Y733O9yk3++XHsv15edl7
bZ8bnAHAKeMCVQCA4gAAigPAWrFbpVSCyd6RyuOK4/8yGqOXFKOU3pXLPFPP2rByMTG3IvjudHqr
7BVFCLnKouzlknmZRb9yn5Xg66a4rojEYa8JhNYbotMf9RUYzEJroaV4pArU5O3ovOMDcdCGdrC1
DMLrEXzVtvheHxwqYV8VgYN6pkY8oU4V4VkTZGhOejStT21UsnRF8wWWXU9cTMTVC75qLW6UXtq1
ZDyT9lMpRsxJLkaQNm897NtGrWQrY/SaBV/3ikpoQnI06XKTQVFWj0KIyGi6LIFaa1Z2ogj7mWBy
jUpphYJfbI3hqqpEpqaklLKoRSL1Xhh/+gFMBuYCMlt8CL4ZLR5SqyJdSWKoHtYR9UixfLGlZ0pt
pL3WIvjFaqvoWElCr5sIZcW5h4AKkV2EOt3j58TUak19auNpw3DeUs2xO/4sI+JGBL8BNyzgtIEX
+AAoDgCgOACA4gAAigMAKA4AtTB9VPRKJROOZ1h83bKJkQ9ZBde32HomS6OJsGC1iRemql7mSeO2
7zVtJd+EtlwaZU7GXGvIplFE+5agezS4gbYos0lxoT16RUWJp3K4lmkaxyKZ9SFGSrw01Xw2oq4C
aitWvSprvdLMduweTYmVyrwLNGjryiuNjqrauXsxJc2CtTxogmqvVml0xeaurOtAXUI6UZF1Mu48
kuMh6xPPpNqoBhEoNGuyclosr04sp3jbG97wlI/pTGGOJ2ONsJuT2bLF9atVy/QQjii6AaURwxqu
RRfpGNb2Bxb1HguW87b2ok06GavHKqTMuCOXJ16SauchbfuvG8nX8slxXBeuzKEKFYv6Sa5O5gt7
YPUzkgkHMS+GzJkCxZ9VCiHcbKXDt6KhM1RzQxOXNT5eMl5u29PdbmRhO+IEK1ZGElZsEpMQZ4My
73wjparAtTH62LFukWW5S6YIfSIxOHGR+/BC9CuyCA0IxWlJYc7+j8sGQk6rzzch8y400taSfPpp
jJ9pUccq6Ak9Eg9+qKE0WOOhWLV0JIIRpBCybjlBzuL9uzmZLxxL3NNEqaUbI4awtJdI1Exd95EB
0Ubxv5w0cSPRghKbn1+IPsODitS5A7vLm2qwHZVKG5L5wjYxtTFlOF5LzwqVoRiyGeWlFalzwDYC
FNriwTy1cKlkujwTtnh14tlUQ7Vk15834sn0l0utc7V5gyUllM5jEWy3YaphazKX+YtX5SVkLMJq
v8aabnWhutC9ZjYL7wWzbpl3RQSvM6/Wtn/NcqivCjB8dOCrHwAAgOH4xWI576DFgVmwGNHgTAuc
OEBxABQHAFAcAFYLc12corMC4t3/MSSfkkrYOlDvSUgups6mEbsyl0x4uyixWmiPTWieq79gKqyt
KV0UbmQckKSpmXAgYvzMKa7qIspx6p8LqQa2D5z1TTMTU6evg1AVubLh7TIEO595bEMTr2C4uwzB
u+su45AkumYigTitmYpP9n/3pqa4raj2jeL3evuRqaOagxmiSYD30fxFei7WA5gSYVIEGD5ulrqQ
kbLysCS0iKYWw0P8gY3jdSgLKN5qQd7WFz8oIXIfJc6Op4xnzJdJGB5n4KgIjfo8QfUaM4WKjKKg
JMswPO+lIOQoyQzV4hTXDcG25NY190Isplwc+tHYqTOr/6e6mWLnYUijHqawVhc8ZT+GJOGefY7p
pm2LU3zyRSzHnTXUqNnoil7jJa2TKxudqCNpYacwY/Oi4Yin5hMjl35K3JuD4qFK44n6DE5CebFl
Ma2dMpXBUsRSX8QKM51KCxia7/J5zbUN4CI7qW+N8eAjKlPuM5spU1spuV7A+QBqdbEpnWVJpdLZ
Mzxoi/P49MZ+pEdBa+UlGJmUvdNZppMqF0/Iqtwy4SvKQLwLps5r5KBwffFmxcqpVIvv3b2ZqnzN
gL/4lpBZrx/XwBsXy322gRf42+L4grFPwlABVg7e69GZTz2hxQFQHABAcQBYD14CxYHTxsO7iekm
pRxq/WCD3LIHLg0Uu3RXu6VT+g1t+5h4Kkz39qbcXzzuCp51FPfcEumM/cU/fuOLGMULXasdR+V+
btmDGF7j0l3rlh5N3CknsWgY0+Wwwl885QqecxR334RSqC424q1ycBwf5rHy8PtPwxQ/1hcnS+uo
xmk0kXbtcRpmbRXHw6p1cL+i0jAD8uPxUiSftDlTcZTpRtgQ3itP4SZjQ9fwPzZKvAvWhu0U1zqC
08K1N0Dpj95xgmTiCVunzKOEe2dV0vHl9U5E7oq3m08G0orYKzeitnhYTMs/YkzWjK8rXMN0uWZ2
fUZK/MU7zdKeUbIr0OwdfROwGL7Nt5tlTtCTukonCcMLhsYSKyVaAt64ddEp0vneqAwPULxoQF24
CnmRfHxKYaky4V6mA+/71JfujJS4zXBrXfzYCJT4JIxWUl1UxPBJrZSkSzhNW07K5uJLR+frUbpz
hnbr201rJOyubEflcNypDZW0CgvIN1biJal67tpl/uJpL+/Y0/TqaROIna/DeJ2/OMG7fKFxi4/S
JmfpL14+3cx9kwssxPHxDLwzMFQGTfGAZebXnKEJR6I4AAzCE+vq3mz5wtMQOHGA4gAoDgCnYou7
u4hT6t0Gjx3mQNUW4KPtL265YgdDJbb37uFrbHvCGY7vtvd4SCBz+ctwe8H+4jV1720XPqPDeJW/
+Gj7i1uu2OFQie29a/YXt/Mzuk5zzy5VSCDuJnMk/VmuGu4yisz+aISF9qBdHco21y2I7VCfCkI5
vB/iEjpgA+clX9FF/cVvlgSbgFy7tCKzPxrZ2uvNUQfmMlds4mPRjvtsj+3ATCkdlf5WYlIFY0LI
J9MyuYzi5GUfVYjJoXzyWsya11Sz23G/nlHaf2jA/uJDeAZnixDFWwc9cljLC75bnnEn60Lzmvfm
R4lLSFX/GdLjevyMGHefnjPf44aKdcadFkrX6/IWyoSyUJ01QiP88hAle3Xac53aRjxXmuf3F6eA
BRLcEP9EGJ4ph3bFphk7W3q78tBTcp8O2/H8BLV4Z3N0O4gz3jkdB7cLn9FhvMpffOT9xUtCeXuA
99lfPN1HPGdx60belfyMgP3FN4je3uPYXxzYCsdnjXaKhgqwbvT1Hsf+4gAAigMAKA4AoDgAgOIA
AIoDACgOAKA4AIoDACgOAKA4AIDiAACKAwAoDgCgOACKA8C0+Jq/dGv34itfg+LAKeLV61/f/vDh
o28++ejpD158+cHU2d28gyoHZsBbH2n1fXH9yZf/eLY/Pfw9+u/jz+/d+cvvbk6Ys/F5sjj+335F
2n1PKvTN/R2hQhyDSnE4b4OpR/uwy32I6kjCWmHlaKk21SGYl6p5v3vcCiOrvtA107czFE3hpNlo
tjzCzL19OlJF9Kw+yf799pf/+yz89PXL3/7ycnpDRUr1ZxLeqXVxCKCq7RjabuCGVmJphh8lkVIV
RrRyjZGqLp1RWqvC9P3ucXMme+YWylDa7SA9ecwiS9kGX1L1fP63u5e3P/xKM/w+c46PHv789q3r
VyfJehdRIMJU2k1tuWrd0PXHW+pcLkxxW68G1G0vyMRVWb+uUeKyIuFDKWV4BNANtfSw+uD58xtH
Pl/dv9ofr4LHq/uPH//s3p///pPpp5uqy0s1shrqwKpqIURmlF0P0rLWpHM0GKR5lWT9SJAV0nlF
1mdiMR3+6Ssv3vzgX5/uz67yf3/6/eMf3bzz8qfzrahIFmOHor4YkUBjUkI3aKPD5Dh9zk7HTVXm
beu6qmpIKe1CxcJZ8hhGjR7H5FJ658E319dVEa6vrx/MR3HmayqhK0ybeUIuPgom7dgpZk39ukdt
VQnX+OhTKLl841w+efbND998R9ndub8H77z5wn++fDLuxHNXw/BuNWULmGZsFmyWzcuKhRfr0zH+
XJO9e/fO7dcfKXvkYHeHjt++vPXoXXZn9Dln3asfIWzzpWtrZbhshv69LHFjJamspGaoum6hiZvJ
pnusz6zw+4vQ7YWU+U+/eH73/e/e13Y3c47feuP966+efj7JuqG1bWdjwmptLdv1b9k0kl7+aubs
QtpLsGppaumFcaMAjI22pNJjXdxc0RFVa4eCGTXvros76Uu79lkgd7tGlmkUlfWDX/3m6yvHWr/1
wmeXE+ZcsTNtaQVtYejc8nCSqt60dlkBxQ949trzR+rs/o//eXl1OXHOFYaKHD0g0Hs86cfwdeDO
0+cfvPW9197+zpt//eOzJ1MzHPuLA7Nr8ZkBT0PgxAGKA6A4AIDiAACKAwAoDgATwPBR0b/n1awi
pn8q2cSMP3XX/trlhHkSY1hJPU2Kb+C3SNufyaYZ8gBO11AhIv0TxMcz5zbrHuzDBENOBn4ieQDL
aHFbjfHDz1ubCs28aM6PYbyQc2hzQtMBI0w3A5zdc8ugMp9f/c3QkQh2yolrcebNQP0L8pnP5lTi
E5sq4Pi5UPxofgS1NA8o/Fl4oTIhzAiBUQwVT10fdHVrj7OEVp+W4Zzz6cYMWPmnr8Ubo+MwkWTd
vM60RRy75BhyDkOFZli05lgXPy3AXxyYBfAXBwBQHABAcQAAxQFQHDgP0KzR2HvzZkegOHA2MNfF
9ZvDYj9xv+s4r74dD/TuJve6HLfOnGX3Zp1eZxJIwfAWC6XQvKjlkWwbvy4eUAbcEpuc9/tBaVoZ
4Je7MooPBvevKfiq36dn1708v0XHi5EHUuiugymEe6wR5nDg6SDMEJCb4aLlOf4Dw1dKcaWrjo2k
idqeHnQTNersqMQ6pXm4oja8p9aapi99eWiMKpxMteil0DnX8vDAcRTYoVsV+XRcHhw3tknjmY3x
mbPLUNz3GO9OFdedB6224w3ZeEwZNi5UlKeZ6/fV2EF+CjxrP3W9JBDe648hS8i8dUirqDxrVuL9
ROtbIpo5uwjFqaw6zO8RfAm4PzqH3Mp5/zZJp0ChrztdLR+oQEr3F+7PVTLSKA8fgsPLmgyVxlHV
4DqVDSA09WhT0xH69Xw+usrjgRk4sBJbnOebtsaupegEsbj1AzxJpxAhlhUpHKZXujELCK65611R
SawdUtiE5YahGtPjVK8Weey7UJ4Sm3h4GOF5ttakO9Sy3Zwp3rucy2W3C7PK8BhvjU11qn3IuTP9
cjWjawnrOEGtxtsFly4PY8Gx3IG7S4HMBexIvp3zeXRpz5PMSDduf7QCq3irJb/3OiJtU1Foj51J
543tJ168JqAbvpe/OPHRSzNNOsSnyekk9lrxXkekp8bma4T6btunp1P7riJHODOgF776BT4RzcTw
OQdtmrnvrZbzExW/vw4fHrD67SYfIcTEdliPFHh9sqdHcz5du/AFGw9uWMCJAxQHQHEAAMUBYLWI
7y9uT1frFn2819bkLRCbblmsyv8779ttrpPi9Xl0luYu+pcGX0TM4oA8vS4eek2efyeQp3jAU4OS
7xmJ2Xvg2r7dlPHt9tZJARgqNlnUXuHdNuPmFuKk1W5wt3F/n/EmEfNhky7FGd7eGPhmCvQGovuL
Wx+4OK7jLLHbuOOhanqem/7lpse1b7HwIv7GrBxujQX48AYUT5k3mXu2bzgv1ppBr+2c/7fD7Pz7
F1gpQITiVGfmW+yj+KOY2zjlPLW1NxOxSvsD9AYiFO++Y6FaLnme4RW/I5H00+Y94gA1EIf/qvfW
jOzGGdukszKT2r0+dXg72m7YGM99P2pKaml/gYZ4isWU/g1CkHs8yO1nIgu1uLO+SLa/OPOvbKdy
y2vPimR4nLP2K329sBLjt7fYWeDbHbsBFGpzedSD+7/jeXsh2ztHTSkaRul7Qv+vbttXPTOJpW4d
lCSiTaTJv0ljF1CK3L/g7kMrELdOuTnx5OZE1InDc4aJGyetu3lQIKB+rG8GevOcaQaa1oA6a8lp
BrCvemcSTt0+qG5iSCPsVLf3Ah++3VORW4h2rN8rRp+aMnQwFa7MGySVmURSV1fSeCDj5spue03B
JwwNW1zNCKNhQpaHiF6MkYmIBxC52fNWKQ5MbqgkKepqXjuGHDmTYFDDUMnPPOFpCIQUoLSJLHyV
KvzHxkGMk0kg9chZPB1occA1AqSwDQLjlmFDtCsq+rG6bgLYV70zCafuR/GSNtLAL7YBvQ2abQCG
CnDigBYHThzQ4gAoDgCgOACA4gAAigMAKA4AoDgAgOLAOeH/BuCRYQpjmNcAAAAASUVORK5CYII=
</FILE>
</FIGURE>
<FIGURE FILENAME="Forest plot.png" FILE_TYPE="PNG" ID="FIG-13" MODIFIED="2012-03-21 11:27:20 -0400" MODIFIED_BY="[Empty name]" NO="13" REF_ID="CMP-001.12" SETTINGS="SHOW_EFFECT_SIZE_COLUMN:YES;SHOW_RAW_DATA_COLUMNS:YES;SHOW_MORE_DECIMALS:NO;SHOW_WEIGHT_COLUMN:YES;" SHORT_VERSION_FIGURE="YES" TYPE="FOREST_PLOT">
<CAPTION>
<P>Forest plot of comparison: 1 Lacosamide vs. Placebo, outcome: 1.12 50% Responder Rate (Worst-case scenario).</P>
</CAPTION>
<FILE>iVBORw0KGgoAAAANSUhEUgAAAuIAAACwCAMAAAB95PvYAAADAFBMVEUAAADAAAAAwAAAAMDg4ADA
AMAAwMD/gADAwMD/gICA/4CAgP/g4OBAAAAAQAAAAECAgID///8AAAALCwsWFhYhISEsLCw3NzdC
QkJNTU1YWFhjY2Nubm55eXmEhISPj4+ampqlpaWwsLC7u7vGxsbR0dHc3Nzn5+cAAAAAADMAAGYA
AJkAAMwAAP8AMwAAMzMAM2YAM5kAM8wAM/8AZgAAZjMAZmYAZpkAZswAZv8AmQAAmTMAmWYAmZkA
mcwAmf8AzAAAzDMAzGYAzJkAzMwAzP8A/wAA/zMA/2YA/5kA/8wA//8zAAAzADMzAGYzAJkzAMwz
AP8zMwAzMzMzM2YzM5kzM8wzM/8zZgAzZjMzZmYzZpkzZswzZv8zmQAzmTMzmWYzmZkzmcwzmf8z
zAAzzDMzzGYzzJkzzMwzzP8z/wAz/zMz/2Yz/5kz/8wz//9mAABmADNmAGZmAJlmAMxmAP9mMwBm
MzNmM2ZmM5lmM8xmM/9mZgBmZjNmZmZmZplmZsxmZv9mmQBmmTNmmWZmmZlmmcxmmf9mzABmzDNm
zGZmzJlmzMxmzP9m/wBm/zNm/2Zm/5lm/8xm//+ZAACZADOZAGaZAJmZAMyZAP+ZMwCZMzOZM2aZ
M5mZM8yZM/+ZZgCZZjOZZmaZZpmZZsyZZv+ZmQCZmTOZmWaZmZmZmcyZmf+ZzACZzDOZzGaZzJmZ
zMyZzP+Z/wCZ/zOZ/2aZ/5mZ/8yZ///MAADMADPMAGbMAJnMAMzMAP/MMwDMMzPMM2bMM5nMM8zM
M//MZgDMZjPMZmbMZpnMZszMZv/MmQDMmTPMmWbMmZnMmczMmf/MzADMzDPMzGbMzJnMzMzMzP/M
/wDM/zPM/2bM/5nM/8zM////AAD/ADP/AGb/AJn/AMz/AP//MwD/MzP/M2b/M5n/M8z/M///ZgD/
ZjP/Zmb/Zpn/Zsz/Zv//mQD/mTP/mWb/mZn/mcz/mf//zAD/zDP/zGb/zJn/zMz/zP///wD//zP/
/2b//5n//8z///9BjlLGAAARdUlEQVR42u1dy84sNxF2fiaLCHTASbhEQgK2PAA7Nn4ANnnH7CLx
BGaR50BCbEAiJ4USRULKIsyM3d2+lG99cXtmvk/n/NPTbZfL7s/lsrva84EUAPDMeEMTAKA4AIDi
ADAqLkNqpYRenak+r7r/1ckcq7TYpfahXu6RuTan1aep+SiKX56nt+pVWZTSQ1blqpcu66zW1ful
FB+b4rYhMh9XS6Cs3VCL/WhvQLYIa4XO4pGp0FR2YPPuF9TNGvrJRhmEx1F8aF/8ag9ujXBtCubD
XDMjnjKHhvBiSrK1JDuatkvblSxL1WKF9dITT1NxeMWHtuJO7bXfSs417V/VaseS9GkEmcu2w77v
1GoxGKNHVnzsFRVuQnJ36UqTQVXXjkqpxGh6LoFmb1Yvqij/mhJ6RKM0oOJvj8Zw01Sq0FJaa111
RxLtXpn/+AFMM3MBXaw+FH8YK86ZVZVvJLXVDtuMdqQ4v9o6cqUe5H6NovjbsE10byRl102U8eLC
D8aE6CVDm+2JSxJmtaZd2n7WkC9bmzn2wp9zVHwQxT9AGBbw3MADfAAUBwBQHABAcQAAxQEAFAeA
VrgxKnalUqggMiy9bjnlKKdsQhhb7F3TtdkUr1ir8Eqp5mGedk7HUdOe+Cm1F9KoSzqW7oaeboqa
nxIslzbfoEfU2aW4shG9qqHGRwVc6zyNU5nc9lA7Ca+VWi5GtTVAa8OaR2VzVJp7H5dLR2JQnS/M
DZ1DebXTUc19Xh5MabdiMw+mpDaqVTtdcTqr2zrQIsgKVcUg4yUiOZ2yXXhB6mQaFFNpMRUV3LGy
OfGC4v1oeCdSPmUzlTue7DXCPpzOni9uH616rocKVLE3UDs5vOFaLZnuaf14YNUeseAFb9so2myQ
sblsUupCOHK98BqpS4S0H7/uiG/lUxC4rkKduQZVp8ZJDqfzmz+wxgXpTIBYlEOXXIHq1yqVUmGx
OuBb1dDJtdxW4bolxkun6+1Huvs3WfmBOGzD6oRgwyZ1CHEeUOdL7KQ0Vbg1xxo/Nqyyrg/JVNwr
EpuFq9KLF2pdlRU3IFTL0sqd/d+XDZQ+1p4/hM4XbqRtJfnx05i40KqOVdETVghnX9QwFmyKUGxa
OlJsBq2UbltO0F2ifx9O57fAE48sUW7pxsmhPOulMi3T1n00o9ou8ZeHCneEVtTYff1CrRkeTKYl
HDhc3jSD7a5UeiCd33wX0zpTTuC1jrxQzeXQ0yivvUxLALaToNIXZ8u0yuXELGVmfPFm4UWpXCv5
7ReNeDr/5tIcXO2eEFkNdXBZsfdtm2l4NJ3r4sWbylI6lWHYt7GOW11orvSqmc3Je8GMrfOliuBt
7tVo+9ech/amAMN3B976AQAA2I7PTyv5AisOdMFpREMwLfDkAMUBUBwAHhkXNAHQE9+aj3fnUJyS
swKSy98UslfJCPY+qGkSYsVbTfIZ/dIKeiezZVMllI9EzCdkvR5Ri4ZSA2lMm7hfaM5L4hUXFy7h
pJeSHKf1pZC5Jf6HFA0yyf2gPF/8YqrLCLLlU/HKRyKWEySbGZ5WzKsV0ybuF1pOSBKvTvHAUEmm
1/uXXBs1fbgpJgFyjeX3E5LzUYD0Pqj2xvrZGoxsJGIX+HrLQPhylaufPFKxtTCxJ391v3R5CH5J
G6rJctyb6GaEKLyUObofCllwX6pbXq6/U0fd3dVuxwq9Y1sja+tHw5hunfzSkeLkt5gstb/fzjJK
ITfc4dpRPHFVbqFhIRvViPAblW7/VrvCk61pERDVgV71IR/ri1M8geJvLzWTbxcYxmQt4GE3tFi2
l2Y6ksIbFFcORCsEEJ5eX0pjpMwM++xkTlY39frml8fc3yojLrOyzWnGjejsMLirMSQH4vq77iW+
VQ7GznoAJVc60oZ83wamusuHMJwqRNAhQxqtYbiUUozE8LOtuB1SZXpl2L9kh2Fv5YXNTMbfsdck
bZwEFgTIaem6rRyaFo+z2bJl+/UkuaQ2xytqTdlmW5i7lOlURQaKvSQQL/6AKCzbD+mZn/faBmJU
HpLjXbM943QTGBty1aVX9VRgxQFQHABAcQAAxQFghOkmiarnBGw89sELrx3ixUvCg8vsA9sd48Ud
PZYnSktIpyONojB3RoGx4sXNmxHvulOc6u4DG49N8tBl1w7x4iXhwWUql7wpXtzRg8IVEb9WFKnN
KfCy8eJvoZWygdlkm47uT8amc+S3tGiykbvZ8BJW6leKL5RNJVdHu5ZlcZWnytXB4dYJycD7cmzP
u7DN4wfFzYHgVCbUQegRLy6bLufDqhaXgApxWw2KkW/H6zQZDdJ1VLpw51JxO704iI6mO91MJb9/
o9O5hTLkmwhztDJenKL7UD8kxX0M080HQtHv3xIvXhMQ3uwobIsXz44yvEznha1Xjxm/rPI5n7rR
6upGjTHwK9wJ2qTJ2OgYNv4WjP9Ba/Fx4IO3KHXIPcVhH9j3Q1lUr8kxAevPYMUDH9cfspdvflR0
rX/czxffFpZeJzzVPfaLF49ivhvixSMF5OuGizfGi+NNwGHmIqvu0EvGi9dPN0kIAYYPz/HjPLjn
X1EBvR9hQox48ex0EwBAcQB4XkcFADbh2+mg81YqsOLAC1nxcBdxyqz/xtuFHxww7gVrN8WLN+g1
R8nK1SpQFC9uQl/32V+cixdnw+LZvcmxv3hT20fbhR8bME5MwU3q1ReSDAapUSGK3Z7Yt31/8US8
OBsWz+9Njv3FIzMYGQHB7UHbAzbCo65gyX20205eBSuycnFuQ59fyuOicaOQF+/EgPG1X4qfuP1P
nkzx1Esj5z0ekx37UcIFcTZPkxW8jI2F3FrlRLw4c2JAf+Rz/e1J2l244Y19aaTiXRrqwsOqMd57
UaaNXYWeXLXZNzljyPp48UDcGhPzysEpHMXnl2DDSDVZ8d5yXZx1L6O/YrghWWVjcpt9U3hROpk2
xIvL6eeF1k6bQHGuXbwjGdwhrtU6ORPtiRt+sW0rGyiz8TjiWs9BeX9xYjyQ5FrCIG7KKobbwGuq
5XKNiF0ahTo28IF4N2EEKx79kIf0d95mtwvv4fWxkeop/7Nuv/BW77Wmtl33F/dPh4vjiBfH/uKP
CMSL7+GoAENzvGu2Z5xuAmMD8eKw4gAAigOgOACA4gAAigMAKA4AoDgAgOIAAIoDoDgAgOIAAIoD
ACgOAKA4AIDiAACKA+Ph3c9BceCZ8Yvv/yFBceB58a/vvhZ//Kpnic7ryer+d36LdHmfVNmT1zPK
pLgn1ep2PCczl65pz3sR1dNkUVwJvaNUJRJS1dQy2lFhbha3qSrL03PB2quUVUOzlfXO+W2ghDjv
1tjK//DRf65/P/3fh6dYca3Nf5fwwT1WtwSG3/fU/h2xl5isnRluNVFiR3UmqcoX7neBKdXSGNOR
XtOjLDd8iXNHYysb3Arv42zTc2P4T28MFz9+9E2/Mi8Jc6Vcoy1EYOBjW38/ZY61Ek8IHRtInpIl
O9bKcFOgTlzWaVXF3r18B/zlCyE+eS/ef/LZNx+f54sbG6DNyLqYA7+ZlFI19+dca67bmZWVZ3q2
qXosVR/SpVJtrSv7jz5EubX42ZXh4v3t/79/O8Z0U4sUk+2gXST7U9lxO6pptgvrslVuaSodles5
/5pz2plzYzFc/HjGOsdb3ZTH57z12K82/mo89HBUFK6dPWby2yp1h6ZKTZrNLFdXpT0b3//m6qeI
2//P/jkGxeOW0nrMtuOUVGacsR97c1x19seyDA/0GZXhQnz1q6sffvVTfv1dN1e8cTcsO6lc1rPm
ptRK6UGa1iqpzZHe6Y77QuqkuklWjSYqXPuLLtvzeloWdNYTRyT6n3749OurL/7L7zsuGsYU1+q+
xnXjrHadx/syuJly2STe3NI9d27TWiUPkGqaJVe/KBXXVGvKTa/lcOfVQP63jw8//vG9+PRvf+5Y
ZMPOtLXEGXeYfApkmzc/VqjzH/0I8fHfxR/+27Pkhomt3j0hsJLkaxk+Ar75/e+6Mhz7iwOdrXh3
IAwLeHKA4gAoDgCgOACA4gAAigPAAXCebtrf85pWEfM/leyix0/dzb/4aX5KUxzx20xLGVhJfU6K
j/xr6fNPuc+/LE9HlYFfjX8BR4WI7G8P34+C02K5cE3DptwfsnVk2aU44MmsuG/NZGjQ3C/T8T2N
7Gj6nN/bPrIQUPy5KZ41Zlc+O/SS/Uyf4d2RPWn6nXjbY4FXoLjv8FLqgkOPI32HK+8OLWIaiUDv
F6L4/aazVloyBr+j6YOVBTZNN5N2/O4Kz/64yFj1A3zwHsUAr2HFF5/0eiSJ80UCv+Se8tAB3so/
tJgeZQD9gXhxoAsQLw4AoDgAgOIAAIoDoDjwGqCu2cSXfYsjUBx4Gbjr4hREODU/QwyjO4II9OWk
jLqc9I6CZfc5dsQUkpUw1SJIYh7UynQmPgad18ypZEabSSIJhOeOQvHNkPF3Yh/1Rz3D6V5R3GIQ
xSizEuwVLvKR+z53G68XlTRzI9HS2tgecc8Fho9GcWOr7nfHEnU+vBklG7tiLjhm9/aN5vSxWbM0
KT48lNGoYuRN9jCSEFrVqDp3hQOeyS29140yzmkDZ/yk4goUjyPGl0PD9eDC8lLORDGZsJeTYRNU
plkY9zX5QTkJMuE/Lb2ESRX1x6JmTtRjRhuSI1N9nU5rq0Kdi0tQnOqawzWUkrv9lOOdrGpgrmoy
I4FiFSWnskyWMvvUsq21S9qYQB+8ZjGGozJN1ByuU90AQkePNmWT5E9022d48iht8JrFiL64LN/4
Fr+W4ilZwR2I+MAQhNYwk2Jnv1JugaIJ/yw9QQDOXlHJrB0S78JKx1FN2XGq6xTeikXKIssGj424
YvOeR6NT2KLNA7viqwe784q78LMpJ2J8djbncOr7kefsOt+cZbjAHRVe+Hlc3G0KN60ou8vPFQHc
iwTuRKJcmle9k2t6ixibWHprQ3ltXMrLEX3xaNE/3zmJ22Pn0Hkj/4ijlDBMvypenOTutTlGTq2E
1pKeYq+VaNE/Pyf2nj3I9u60olfMzyqKTqKTMErf/ACfrujD8J6DNnXue8Ny/qDqr7fh2xM2P92U
O6TotsYhjylK7r0C81jeuexzK/e6eQjDAp4coDgAigMAKA4AwyK9v7g/XW1b9ImeV1O0MuyGZYl8
BPkUrzqvvLfEdjvn8RTdn6WFjyNqk5+iZnVCmV8Xp1TMaGPFKA4ZyUZvF0K5RfCwlRpiu5fzeDUB
jspMFrNX+LLNuLuFOE0vHXC7jcf7jE9C3IuTXEr2rCjiGswEdnBUAnPovuAShI6LzG7jQYSqG3nu
xpfLeJ9ZPvyJ8TaKeRIjC4nMs3rghSjOWlP+XLTbeCV/2KhtPuJ62RHZfWNSPO3zF6AHxanNzfcC
ZSl9KRU2TnxHIpfDFe/2lKcHACjuE6h+cua7zpQkY3PEdWXnkpVJQfMM1O1P896aid04U5t0NhbS
utenTe9nu9QtiaQXauIfmsraz3iBhmTcAaJg9WS0a3XtsZpSgn78QnSlFQ/WF8mPFxfxNz+o3Iva
8zI5EedifkufuF/RjJZsFzkVsd1+Hl9v0LzCmuu7Hbz+vx/PX/R85m4p1cQoe07Zv+a0/21lISnp
3ofRRM1CpvInGRfGKMr4iwwveomkdyjdiad0J6JBnsyEMSy1xuFJ5ZEbPPgXZLheBnr3WFgGut6A
OZrJ6Sbwv60uhJfuf5hu4mijfKmP9wB/03uQMOIZcis1j/VXwxhTU3MfrsHVZYeksZCEdPNNOxd0
2l25PN6tkCflfRFfXGXTcJ6HSn7ZoxCVTqBKs+dHpThwuKOSpWhoef0ceudC2KSOo1KeeSLSEOAM
oPaJrGKTquLLzofapxBGeuIoLQdWHAidAK18h8A55fgQ84qKvWy+Twn8b6sL4aXHWSLRjgz8Yhuw
2qF5DMBRAZ4csOLAkwNWHADFAQAUBwBQHABAcQAAxQEAFAcAUBx4JfwfULRllzDb6EkAAAAASUVO
RK5CYII=
</FILE>
</FIGURE>
<FIGURE FILENAME="Forest plot.png" FILE_TYPE="PNG" ID="FIG-14" MODIFIED="2012-03-21 11:27:33 -0400" MODIFIED_BY="[Empty name]" NO="14" REF_ID="CMP-001.13" SETTINGS="SHOW_EFFECT_SIZE_COLUMN:YES;SHOW_RAW_DATA_COLUMNS:YES;SHOW_MORE_DECIMALS:NO;SHOW_WEIGHT_COLUMN:YES;" SHORT_VERSION_FIGURE="YES" TYPE="FOREST_PLOT">
<CAPTION>
<P>Forest plot of comparison: 1 Lacosamide vs. Placebo, outcome: 1.13 50% Responder Rate (Best-case scenario).</P>
</CAPTION>
<FILE>iVBORw0KGgoAAAANSUhEUgAAAuIAAACwCAMAAAB95PvYAAADAFBMVEUAAADAAAAAwAAAAMDg4ADA
AMAAwMD/gADAwMD/gICA/4CAgP/g4OBAAAAAQAAAAECAgID///8AAAALCwsWFhYhISEsLCw3NzdC
QkJNTU1YWFhjY2Nubm55eXmEhISPj4+ampqlpaWwsLC7u7vGxsbR0dHc3Nzn5+cAAAAAADMAAGYA
AJkAAMwAAP8AMwAAMzMAM2YAM5kAM8wAM/8AZgAAZjMAZmYAZpkAZswAZv8AmQAAmTMAmWYAmZkA
mcwAmf8AzAAAzDMAzGYAzJkAzMwAzP8A/wAA/zMA/2YA/5kA/8wA//8zAAAzADMzAGYzAJkzAMwz
AP8zMwAzMzMzM2YzM5kzM8wzM/8zZgAzZjMzZmYzZpkzZswzZv8zmQAzmTMzmWYzmZkzmcwzmf8z
zAAzzDMzzGYzzJkzzMwzzP8z/wAz/zMz/2Yz/5kz/8wz//9mAABmADNmAGZmAJlmAMxmAP9mMwBm
MzNmM2ZmM5lmM8xmM/9mZgBmZjNmZmZmZplmZsxmZv9mmQBmmTNmmWZmmZlmmcxmmf9mzABmzDNm
zGZmzJlmzMxmzP9m/wBm/zNm/2Zm/5lm/8xm//+ZAACZADOZAGaZAJmZAMyZAP+ZMwCZMzOZM2aZ
M5mZM8yZM/+ZZgCZZjOZZmaZZpmZZsyZZv+ZmQCZmTOZmWaZmZmZmcyZmf+ZzACZzDOZzGaZzJmZ
zMyZzP+Z/wCZ/zOZ/2aZ/5mZ/8yZ///MAADMADPMAGbMAJnMAMzMAP/MMwDMMzPMM2bMM5nMM8zM
M//MZgDMZjPMZmbMZpnMZszMZv/MmQDMmTPMmWbMmZnMmczMmf/MzADMzDPMzGbMzJnMzMzMzP/M
/wDM/zPM/2bM/5nM/8zM////AAD/ADP/AGb/AJn/AMz/AP//MwD/MzP/M2b/M5n/M8z/M///ZgD/
ZjP/Zmb/Zpn/Zsz/Zv//mQD/mTP/mWb/mZn/mcz/mf//zAD/zDP/zGb/zJn/zMz/zP///wD//zP/
/2b//5n//8z///9BjlLGAAARIElEQVR42u1dTc/kOBH2vPQKoZVGU7MsKwQ/hQPynRO/kSMSB86+
7s/gspxgttCsEIcRgu7YSfz9kU93+nk083Ynsctl+0m57FTc70gAwJXxhiYAQHEAAMUBoFfcutRK
CrU4U31eOfxVyRyLtNik9r5e9jd9bUqrTlPzWRS/XeduVYuySKm6rMpdL1XWWS6r90sp3jfFTUNk
Pu6WQBq7IWf70d6A0SKMFTqLR7pCY9mezRsuyIc1dJP1Mgj3o3jXvvjdHjwa4d4UkQ99TY94Un/V
hBdjkrUlmdG0XdqmZJmrFiqs5jvxNBW7V7xrK27VXrmtZF1T7lUlNyxJnUaQqWwz7LtOrRKdMbpn
xfteUYlNSAaXrjQZlHXtKKVMjKbnEmjyZtWsinSvSaF6NEodKv72bAzXTSULLaWUUlU9kmj3yvz7
D2AqMhdQxepD8aex4jGzKvONJNfaYZPRjBTnV1sFrtST9Fcvir9120RDI0mzbiK1F+d/REyImjO0
2Z6wJKFXa9qlbWcN42UrPcee+XOOik+i+DuEYQHXBh7gA6A4AIDiAACKAwAoDgCgOAC0wo5RMSuV
QnqRYel1yzFHOWUT/Nhi55qqzSbjirUKr5SqH+Yp63QYNe2IH1M7IY2qpGOpN9TYKXJ6SjBfWt1B
z6izTXFpInplQ433CrhWeRqnMtntITcSXiu1XIxsa4DWhtWPyqaoNLsf50t7olOdb5EOnUJ5lXWj
6n6eH0wpu2ITD8akJqpVWbfieFa13UCzICNUFoOM54jkdMp24QWpo2mQkUqLsSivx8rmxAmKd6Ph
rUj5lM2U9niy1Qj7dDo7vrh5tOq4HtJTxXSgsnI4w7WcMw1p3Xhg2R6x4ARvmyjabJCxvqxTqkI4
cr3wGqlzhLQbv26Jb+WTF7gufZ1jDSpPjZPsTuc3d2ANC1KZALEghyq5AtWvVUop/WKVx7eqoTPW
cmuFq5YYL5Wutxvp7naydANxog2rEoI1m+QuxHlCnW+hk9JU4dYcS/xYv8qqPiRTxl6RWC1cll68
kMuqLGMDQrUsJe3Z/7BsINW+9vwpdL7FRtpWku8/jQkLrbqxKu6EBcKjL2poCzZGKDYtHcloBiWl
altOUIdE/z6dzm+eJx5YotzSjZVDOtZLZlqm7fZREdU2ib/cVbgltKLG9usXcsnwoDPN4cD+8qYe
bDel0hPp/Oa6mMaZsgKvVeCFqlgONY7yysk0B2BbCSp98WiZRrmcmLnMjC/eLLwoNdZKbvsFI57K
v7k0BVfbJ0RWQ+VdltF+W2cank3nunjxprKkSmXo9m2s/VYXmiu9aGZz8l4wfet8qyJ4m3vV2/41
56G9KcDwzYG3fgAAANbjj6eVfIMVBw7BaURDMC1wcYDiACgOAKA4AHQLe12ck7MCpvlvCtmrrAU7
H9w0CTEqmBwFVZzSComDbFXCE8p7JVsnqF4Pv0XnsswZT5rbNELEFBgSsehhceHz8Pf9KRTXnZHk
OC8vhXWXuB8kGmSyLaeQzS2muowm4XHlvZLtE0zNDHe6xT/DiabxDpxKEYsXxC1jqChy17uXbBs1
ftgpRgG0xPK7CW2zyfm+IueDazu2NX1EeYp+XWoWOFPWfNVKR/HCqaFSe8IEn/zFPjjgMfgtZ85o
alp6GCH2L2W+DV8FFdyXah5Q5qgp63bpC44ZLa9sqMdokTlylTJlTqe7ePqhkgfHUZyrDRFF2jmk
Ia3o4VW3xdjbS73fSg8iKcIyDrpR+fFvX1eYXXsyOfK0WdNfwVGhiNfNHlOLnd2Dv7djt2q21lrg
MTVtQLZCZtpmEHsRX5zSTUTFSShV98+SDm/Ks4sRp2xaTrXXGm94Wkhpmbx0S7n3B5f3VjkYW+sB
HElXMu4Huyk7MpybRGw5pBGRuADDz7XiZkglTg97ziUzDDsrL9HMrP0dcy0jv8ivmqw0Ll23ldMk
PCtiVIDm1Pr75sMWk19psvSwFXhdIF78CZGh/YrHc/vivNc28AD/KTl+aLYrTjeBvkGLLr2qxwIr
DoDiAACKAwAoDgA9TDc5F1AbJnOimHdegD0gXrxUEe9y9IHthvHiESEiGi9u4mKy8eJ6nbyjCedx
UeM3vw8r+iEaj82067LrAfHipYp4l7lc8qp48ZiQUTG3VhyonciLePGhUYgdq6M7Z7REutnI64oD
Gm5JvHirfoWENXIopsBCUKI+CW2oPu+pGNX+mXNEB1F8Ls0NipsCwblMqJ1wRLw4NV1uvrO3HeLo
YBuzueKfDyPPrYVRc1ue9yS4KV58paVZM2egqcVocby4/3pmQ6XnA14XFnS16eZVsCYyuyogvBy8
7b46uUW8eEkTR7z1wpbnx4PidQajbyO+pVOUsfRNMfAL3IlKI85Pyd7josbfXPvlt1Y8Drx7N2V/
LyURvD2tK25a12ytjSYcr8NrRl6lrbjnsblD9nzkRkXH8+41HW8I6V6oUSHbYfHic8x3tL198jvx
4oECr+yLt8WL42WSLoB48X2mmyzwrusTcHw/D+76KyqgdzdAvPjS6SYAgOIAcF1HBQDW4vP07cDN
VGDFgRey4v4u4pxZ/w23C985YLwiWDuvXkMhVKEC57Zi33Z/8XExKxUvzuEGXf3Hi3fuqES3C983
DKIiWDuvXkMhNSqkpHqx25vsL25vgh+JF+cwPeLFixRPGQER24P2CLjx4gVQ7KO1qNz5+t2MaXWV
hc3r+FWuK/Z0C84mSFzsPuSXKZ4yAuc9HlsbrN1AKiqpkBvuM4qt2F88wofwpYfSGx3nU5ys6eaB
ytxiQ2P0pREqd9gR4+CS/cU3vTHHmNg8Z9hReOX+4rN7Rkvb6YW3GQ/2Fx86x3f0qOK95bo462No
vqg/uckNipbBlGiKVfHiVFOtZbuPv6wv7r10PNmR/GILHcdubgprb/jFtrWWjuc3IILljp3vfw5f
ygceKO8vzhEPJLmWcAzDCztt8zKGt+zfnahtGLu9BdW4poFd7cHwghWfB9p5B3FBc7R2dLvwI0KS
l+wvztvO3mtqO4drs7U1zeL9xTNFMiVGOW9/8U7ixd+fUSj2F39CIF58C0cF6Jrjh2a7oqMC9A3E
i8OKAwAoDoDiAACKAwAoDgCgOACA4gAAigMAKA6A4gAAigMAKA4AoDgAgOIAAIoDACgO9IgPH0Bx
4Mr49qe/fQHFgQvj8z/F1z8eV5z1erIc/k5vkc7vk0pz8n5G6hRDUiUf36dk+tI97XkvojqazIpL
oTaUKkVCqhxbRlkqTM1iN1VlecruFatSRg0VKddrAPeqFOK8rpkr/79/3f/89t9nWHGl9H+b8F4f
y0cCze8htdsj5lIk68EMN5pIsaE6o1TpCndvgTHV3BjjN7XkjjINrdzmHW+0SLlBVzhXzzY9Gr/8
nRDfiB8+HlbgLWGupG20hfAMfGjrh1P6u5LiglChgYxSssaONTB8bFvVUJoSqZG5A/z4h++F+PTN
p89fvjrNF9e3vNIjq2Mb7ERSVvbPidZctTMrK0/f2brqoVS1yy0VFB+YG1V1Z/Ziw8Vv/vrp/veT
+Mdh2wa95dsnxWQzaBfJfik7bkY1Fb2FVdkqtzSVCpxyp9wSX0dGK1f3DvD7w0t8q2opj/PGY7/b
eKm6GgVtJbc24sudjj2bSqqafusIf/qVePji4tu/n+iL51pK9eKFFCzgOCE084nteS7FUXuYFega
U6RjhouP//nm091PET997ILi8ea2Judz2yope5m0GyXVNE/bRC1XSJ1UO8mi+8FbGYxOm5zJv72e
WMh8Fn7x38ffD+9OdFSUnptowkrX/XucUFMSZ25pnzu3QY2Se7g/yq16RapYU60ovvKydN1+1dF0
U4h33wnx3YHbKzbsTFvbSj0PkxdAtnml6rVnLM2+/PzdD7/uZbrZsmawICGweB6wjOF94Kv3Xx/I
cOwvDhxuxQ8GwrCAiwMUB0BxAADFAQAUBwBQHAB2gPUA3zxwGlcR8z+VbOOIn7qbfvHT/tinDPwu
62UpTh13Ls+/UD5/7FPGi/5032s5KsxsfoB3+OadFvOFe5poyu1BwVfa824CrmnFXWtGvrW0DyaD
R7GU+zosZH3sfDcBF6V4trfvfLaoTMdxg8efkreclY25zeD3y1HcdUs5deEQemhS7+mlMMFLeTmK
u5Mvylls0AN4oulm0o4Py2qTPy4yVn17NwUANrPio9PxmEgOB6Ev4vklQ8pdHRUj3/2ALw5UAPHi
wCFAvDgAgOIAAIoDACgOgOLAa4APzSb+fGxxDIoDLwN7XZy9aOnmx5V+6IgXgT6fpOCWI+ebt+w+
rtObQiISrGgx/aTVL1c/qKVEsUZouCwe18yqZFSbKS2e+XZG8dWg8Jijj/pDes63VxC36MWOUETC
fGwSU2SM81Wx5I7hL+kkjmZ2JFq6PsM/MLxTimtbNXSSIer09WGbTOyKvmCZ3ccRT+kDszZ2fe0z
RGtU0fJGsxhIYOJEblP8oLBHN1pz9zrjxnPS+GBn/ODiChQPI8adIFYWXsT4bO1oJBsl7KV+oWKy
fFRLKyuSNiKBRJbhNAfXRIsN7seiZmagKNanZyO+TLWlNeKDi0tQnOuawzaZFOt+X69YWDkt75Oc
hESgyaQyJRuQM/eLbaw5rlWsIcQ4qgG9OCo0diGXWc8tw8lxgYLLg76peP1hulkQt0jc5eUNYL0v
TuWOb/FrOTlBpBbqtkhgyt1slEuUlUv5u7hijgD0sqKSWTvkuAtLlqOasuPc7glSyjC3GEeOZUrc
BpRpDq685Z8AdGi2E4u75RxaJw58jtUevjk+r3UU48KcJ2rVaFpwcePBjYz6OO5ZgkPMRLk8rXon
l/ZymmXYbm3IQh374sGif96n4tgeO7vOG5m8cqsS+ukXxYszbV6bfeQw7VPSJV7zDBb981Nj+zFC
+2275E6f3kgvEs5OGKRvfoDPdxzD8CMHbT743uuW8ztVf7kNX5+w+ekmbZBiZz9sgQRqF3s9mtN+
/UIndh7CsICLAxQHQHEAAMUBoFuk9xd3p6ttiz7BY2sOFojtsCwRi7h2F9oXx3YHy6XY122cpfmL
/rXJT1GzOiHl18U5FTPaWLHg3QiKhmKny7WerfqLo1O8YV1st79cytHAcOC1HBWzV/i8zbi9hTgb
sxvdbTzcZ3wUYl8c5XINw0lETbZv8htuPuBlHRXPHNovuHih4yKz27gXoWpHntvx5XbEdcRjmQYb
KnG0cZe2KRoBVH9hioeESJ4LdhunJqKlLTWJrGczu+qgKrCA4tzm5jueAuecCK71Haj6FsFem8AC
ilPSkhYZF0SGN/yORD6CnNMB3LDkW0A+/jTvrZnYjTO1SWdjIa17fZr0brZb3ZJIeqGGwiUQUVw7
8d11n9xMtQyvsflAFdTzF6Iqrbi3vsgUcwkSu437odlOJiviXExv6bOIrHIHa7ArYrujy6Uw/Dlr
rgY7eP8/fJ8O1HRmsJRyZJQ5J81ffdo9WlhISrrzoTWRk5Cx/FHGLWIPKTwg/6KTiJyvZE88yZ6I
enkyAXvkCa95jc7XNP4Bm18e68eB3v4uDANtb0B/m8hpJ3CPFhcSl+5+6NvE0ka6Up/vAf4Wr0PC
iMfILeU01t8NY0hNFfuwDa4qOySNhSSk6yNlXVBpd+X2fF1BXYi4rC8us2linodMHmxRiEwnkKXZ
87NSHNjdUclS1Le8bg61cSHRpJajUp55ItIQiBlA5RJZhiZVhpetD7lNIRHpiW9pObDigO8EKOk6
BNYpy4eYVlTMZX08JnCPFhcSlx5mCURbMvCLbcBih+Y5AEcFuDhgxYGLA1YcAMUBABQHAFAcAEBx
AADFAQAUBwBQHHgl/B/yBVP0YouwPgAAAABJRU5ErkJggg==
</FILE>
</FIGURE>
<FIGURE FILENAME="Forest plot.png" FILE_TYPE="PNG" ID="FIG-15" MODIFIED="2012-03-28 11:56:23 -0400" MODIFIED_BY="[Empty name]" NO="15" REF_ID="CMP-001.14" SETTINGS="SHOW_EFFECT_SIZE_COLUMN:YES;SHOW_RAW_DATA_COLUMNS:YES;SHOW_MORE_DECIMALS:NO;SHOW_WEIGHT_COLUMN:YES;" SHORT_VERSION_FIGURE="YES" TYPE="FOREST_PLOT">
<CAPTION>
<P>Forest plot of comparison: 1 Lacosamide vs. Placebo, outcome: 1.14 50% Responder Rate Dose Response vs. Placebo (post-hoc)</P>
</CAPTION>
<FILE>iVBORw0KGgoAAAANSUhEUgAAAuIAAAHgCAMAAADXHfibAAADAFBMVEUAAADAAAAAwAAAAMDg4ADA
AMAAwMD/gADAwMD/gICA/4CAgP/g4OBAAAAAQAAAAECAgID///8AAAALCwsWFhYhISEsLCw3NzdC
QkJNTU1YWFhjY2Nubm55eXmEhISPj4+ampqlpaWwsLC7u7vGxsbR0dHc3Nzn5+cAAAAAADMAAGYA
AJkAAMwAAP8AMwAAMzMAM2YAM5kAM8wAM/8AZgAAZjMAZmYAZpkAZswAZv8AmQAAmTMAmWYAmZkA
mcwAmf8AzAAAzDMAzGYAzJkAzMwAzP8A/wAA/zMA/2YA/5kA/8wA//8zAAAzADMzAGYzAJkzAMwz
AP8zMwAzMzMzM2YzM5kzM8wzM/8zZgAzZjMzZmYzZpkzZswzZv8zmQAzmTMzmWYzmZkzmcwzmf8z
zAAzzDMzzGYzzJkzzMwzzP8z/wAz/zMz/2Yz/5kz/8wz//9mAABmADNmAGZmAJlmAMxmAP9mMwBm
MzNmM2ZmM5lmM8xmM/9mZgBmZjNmZmZmZplmZsxmZv9mmQBmmTNmmWZmmZlmmcxmmf9mzABmzDNm
zGZmzJlmzMxmzP9m/wBm/zNm/2Zm/5lm/8xm//+ZAACZADOZAGaZAJmZAMyZAP+ZMwCZMzOZM2aZ
M5mZM8yZM/+ZZgCZZjOZZmaZZpmZZsyZZv+ZmQCZmTOZmWaZmZmZmcyZmf+ZzACZzDOZzGaZzJmZ
zMyZzP+Z/wCZ/zOZ/2aZ/5mZ/8yZ///MAADMADPMAGbMAJnMAMzMAP/MMwDMMzPMM2bMM5nMM8zM
M//MZgDMZjPMZmbMZpnMZszMZv/MmQDMmTPMmWbMmZnMmczMmf/MzADMzDPMzGbMzJnMzMzMzP/M
/wDM/zPM/2bM/5nM/8zM////AAD/ADP/AGb/AJn/AMz/AP//MwD/MzP/M2b/M5n/M8z/M///ZgD/
ZjP/Zmb/Zpn/Zsz/Zv//mQD/mTP/mWb/mZn/mcz/mf//zAD/zDP/zGb/zJn/zMz/zP///wD//zP/
/2b//5n//8z///9BjlLGAAAreElEQVR42u19Pc8tvXUd79UjIHCUK2/dV4nfJE4Cp3JtwIYKBwGb
NO7SB0jjNk06/YU0/gvqDegHBIwBAy6UOk2AADZkW3L0Xm3pWnAQKIF8zgw5/NrkkPN9zlkL9z4z
Z4bc5HDW7NnkrOG8IwUAz4z3aAIAFAcAUBwAroq3S9ZKK7M4U3tePfw1xRyLarHJ0af1CtfGfVNa
c1o1H6Xib89ztZpFWbQ2lzyUW73MfJ31suN+qYpfm+K2ISqLmyfQ1m9o7z/6G1Aswnqhs3g0HpAr
O/F5ww5994ZxsqvchK9T8UvH4jd/cG+EW1MIi3HfeMfT4+pIeOWSrC3J3k37rW1KFn9oeYWNvxJP
q+LlK35pLx4cvYlbKdhn4r1Gb1iSOY0gU9n2th8HtUZdjNFXrvi1R1SkDskQ0s11BnVbO2qtC3fT
cwk0RbPGV0XH+7QyV3RKF6z4+0dj+NhUeqaljDGm6YwU2r0x//43MCP0Bczs4aPiD+PFJbeq642k
1/phm9HeKc4/bJOFUg9yvq5S8feXbaKhkbQdN9FjFJcuBBdifIY+35OXpMbRmn5r23lDuWwz9rE9
f86p4oNU/B1kWMBzAw/wAVAcAEBxAADFAQAUBwBQHAB6EWpU7Eil0okyrDxu6XLMp+xCqi2O9pnW
bFquWK/xRqvjwzwTbM5V05F5lzqSNJq5Os6dDeNOip6eEvhdq0/QI9Y5pLi2il7dccR7Ca5Nncal
TGF76I2Mt1qdL0b3NUBvw46PyiZVWnge/a49cdE6vwkndJLymuBCHc+zfzBlwgObeOCSWlWrCS5F
t9X0XUDekDWqZ0XGXpFcTtlvfMaqcw1aOGjlikrO2Lw7iUTxsRo+UMqXfKYO7ydb3WEfrs5RLG4f
rUahh06qYk+gCXJEt2vtMw1pYz2w7lcsROJtq6KtiozH3WNKMyNHbjfeYtUrpGP9emC+l0+JcF2n
dZYaVJ+qk7xcnd/HN9a8IFMRiGU5zFwo0PxapdY6LdYkfGu6dUott9a46dF4mfJxx0r3+CTrWIgj
NqwpGB7ZpHchzgPW+S0PUroOuDfHkjg2PWTTLsnU0isSq43ruRcv9LJD1tINodmW0WHvfxg20GZf
f/4QdX6T7rS9JN+/G5MX2nRhNVwJC4yLL2qMHswpFLuGjrSYwWht+oYTzCHq34er8/skEs88UW3o
JsihI++lKy3Td/kYoWqb6C93NR4YbTji8PULveT2MGbycuB0eHO82W5KpQeq8/s4xLTBVCC8NlkU
aqQcxt3lTZTJC7CDBI2xuFimrVzNjC+zEot3G5+1KrVS3H7ZHc/U31yaxNXhBlWtoUl2a/G8rXMN
j1bnNr14V1nalDJc9m2s/UYXug96Uc/m5Llgrl3ntyaC94VXV5u/5jz0NwUYvjnw1g8AAMB6/PvT
Sn6DFwcOwWlEg5gWeHKA4sCTIx5RySTOfj401Tt7d242zluYC3aZ6ebtwGt78fRhZfC0ctUEokZ8
00CcCxYAdvTiWlizHBUYunLmb1N2y6FQPRKsh64+0J5fcW5w4JpePNWWlofn95z5e8pWVKv7dMW6
XGBucOB6FDcVr50Et4EQwaRS60gwbCq3Aj0vo3Zqaz158ryShbrAdwOzIyralOm4wczf3T1CU5Ce
XWtucODSIypCwK1NK8Od1Hpm5u8VYx6ylDubGxxnFah6ce8EjXE6x+o0Actm/m5juBdWenFl+vWB
vC7XmBsceAAvno+guDX3QpIeVIjCInPA4+wVNkliyETb0zzh76jD4ETZUl2cdl1ruPUXx5WVhlW1
NZ7tPBbOE/xe+YttEJ4DT07xtm4rAHR2NwEAFAcAUBwAQHEAAMUBYDXe0ATAcfg8Lj6cRXG+/xEf
BTH5vyVU9/JoOFqUi2uxU81p69tZjDU+d5w1q86Es+GS8fCn92ApODEUbLhbm0oS24TD9emgWL3i
y+iRF6fi+WV3VpeBxxMcL9x56bczR1kOEzcX44xzSyrZ6lQ/DlvUHjT3X87hiQk3kC9JbBOm8Hrw
1xqrV6d44qhIuOrjXZMDITUtwhTOAC3x/AKoKRunp7KtGCrk7rht0QbHmB+FuyNUKxYVQ7NNcjDs
3OHq+9PPEeYkik/ujKaGo7sT4nRXZW1YVTQTviy9b3LVj9OqYkgtZrjEKB9tLLuc/eHSojYZq3J2
gJLM/3roo+m39NZITSc7dc558JBu4W1amZ1h3uOscWvMPlO/rLn4/m9xKEzzPZ0sEWMOqFoszmXn
wLMne987IrlA+CyMbK3XL6eXbdllvKOWCtHGN8onj8UrYR3NdkKpuakPav72YppStvQHOAigd4+G
aW405sVp/r7xZhyMB7CQbs65bxam7HmjaKokN+wk2vROw/1tMh3KxlVZiw8jzvPiNhav3PfiXe4e
yfE2aRxm2Gr3ES/t/3QZ6C2GVUuGqtV4ZxIa06JYnEksktzAVdIm7okAK0WIUgZgfvEHRIW6Kx7P
7Yvz3vqBRuUhOX5otmfsbgLXBi3apdRr3rHhxQF4cQDYAJ+D9UOHVODFAQQqAPAsgUqqCi8PMUny
b8UH9GfsyP1cUaFevKdedV18g9VMux1qMdfoxSOJuqQXTwTsSV47Tg69eE/bZ/JvpiPGXWOJdOVC
UAvqFUirl1nNtNuhAnOxXjyXqAt68VjAzuKpgl48c0aZE1CSpvBAcKxtLKbiIBV1l8GrrEbcpzXH
ypmR1gc72TGc7r35j78m8ussimcuwjqB8xU9rMK3L2qefjZViVS0yioXo5gVevFehl8wHiH9/bOu
uDfp1ii2Fc239v73wfxljfo5Z1Jbv7JYtWp3Uvye5Vq9+FzONp3Wq0o13vJAVwjqnBCo1kwzQurt
IvFmL+BTt2kIN7Cav8c3cX65Xrx+BPV2P+KsPGIs7nXgbi31nFKLP7yX2FVavYFevFA5atn7wqrD
eb04C3dCpjOilGVlNOfpklZz207e/6jb9r6wrvatfnfzivBhRGUaXxHk33RAN3mJXnzjelWtZtpt
CuZm2VcvLlHZ7+VjBzEuBejFHzGigl58g0AFuHiv4cBszxioANfGA+vFf/XNz/DiwBPjVz/7i18H
xYFnZrhSn//0xO7m+PlK/8uk/QQt7bSfVbPfvozm9hp33dIe29dwxappaTazOiyNkqzqYHvymVKl
sznPGsoz8dq0sNUI7af1Sfba8s/8CNj94P/zd+9rX/zll2d5cT18LlkLZzZf9VvuuSy/x48txwZt
Jn0ow4dizVCfsBJbWL2dquEz5blVHaTyu92aWXJFRWt+gwl+ZQVGaeNKn/2Ru1999+N98dW/+OWp
3U37NVftPIX2nlqHTjto7cTnTM5q2DSumyMpbgRHuJnV4j1BN/mxBQwXN+iuzNf4fuktSvn08ZNS
H//3l3/9rbNi8eTL3nq8txrrDMbV0NPrOLPuOWUPi9Jxmp0uVHdlmI7STGulD47D1afh/49+86RA
xaQkN2LjlRrL3hIv0Z46Cle3tVqIe8y8V+5pF1PfYKTTYrK90+ZtgrXHxPuYpPPuVmeNPZw4YyMS
c+9amksw/EpWl7dLW3hT6HHoC3H73fduMYoa/v/GD8+LxU03w/1oyoVCiWgE4trXTVtUrp/hc+j/
6Td/OMQpH7/2oyND8WhEJe2RNzFX6zh80Sa6Xk6IWa7jw8ODX8RSrfNxqnLfKdmgrxaa/OJ7ozv/
u0MZHsfieojcpgFcY3+5kG5aDWO++waTBIM6DxCPHRgPot44Sl1t1TeFaDXbLbXLtr3SWn1manu4
H78/2fz4J18/OEKiI1zbJRr4WUZ0am1Zv1fokx/9KPVH/0H91tFisPcrfcjWCYG26HwZwy8Qj//L
w+WO0IsDB3rxMwAZFvDkAMUBUBwAQHEAAMUBABQHgB0QaFSmiX3tz4Z5xtv2b4hgWpLdjL/ujCNP
T3G6/pxJbspc3tE4E74c//SBCjPb+ZOGtWSz8jtuacSURzB9HxA8+DN78dibUerQwh8cToJMh7u+
vQpi8PvVupvS9LNcnKr9GHrseLOYvhSCOOXJvXiJT1whGh3TR9t3tmwQ+/UoHvfsqMaGgwKVQ1gI
J/46gUrmrod5mGnGwz9mlAKGv5AX9189ieKCMBZJ4pIxiD0mUNmvGEzF/ZyAXhw4BNCLAwAoDgCg
OACA4gAoDgCgOAA8DsJxcU6k2N3PQNJPYCcKdL8xMewHokXJdvx18vEzxEUL7iiSJOODWsrqO61x
XtPQjNvNyde6a7VhBV3uxSi+GpT/ZvFRf840f3llusVExUhVC+GHzYuEjq9Au4uUnGXcZi88r8Kc
P57hHxh+0UAlVYyHknDmUTQeKMbDZD59as9rzRtPeyD7I1f0nAW7J7lxSHXq9q9M6b3FWQeNH86L
54pxv3r/pxLFuPd2xO7L4gUn632h6PeLNwUK4qCaBSrET05cE2QqfFW7VLPIczOppuMB+y9GcW4L
QUI9q/Qd+OzuLMnKF5x76rIQVWKqMlXvGTRvlwsXldQQg7oeepcrUdx11MIotR5FzF8cLbsvAWpN
1uyZSeiBAxfpbtL8iacOfkhvFHMPr8Q7ft1CgVgNxS4LOcRcTAyKXXZEpTJ2yHIIS0GgWvLj3Os0
rTnJJHVcEtxRLPVdab3HA1yB4pFifAo2x1WrIY+V28GvafQ6i0qLr6U5oTYFZQQDjg0i8TiDmkTf
dsBv7nW44tBeZjfYUGF7MNsLIRY/G4v04kxrdm9VzIYWlowfIsTuwnl68e5HP9wUeT8YOp/QgN1P
EYsvjzk3O/90nAXqNwuaPwggwwJAcQAAxQEAFAeA07uborrba1R7ulfZY2vOBohDWZaq6b8n6ZUX
hM9ou6NZyDH6AYqH4wTc+Th8MeVVVGxFp20vgVAQPqvtjmYhh2IbgYpAyEADbsXhiXRcFWYbz+cZ
d0YSxfkoLS9eQJuwEtwGEi+euMPwBZdEOq4qs43H1IqU56G+PFRc1yKWTMnUpO0Ot8KNg+IV0My2
WBtOHYpUgbVUoTJlb3Pi+QuwnOIssaoaEoir+W/uDyiCAJwbJL4A0EJxmu9+lpxypgzv+I5EFHSk
78G15AGA9kCl9WUV4pSSuauO553IvinIJFwA4cZaRUBuYAHFY9H2xLCiQlzFovKoexhlChTnYz+S
/AhN+gZDMl+Jt9Og7Y5rit7mi+Px5hdfou0GTgfmF29H5+uQYPir4wE1KrRjagAUBwBQHABAcQAA
xQEAFAcAUBwAQHEAFAcAUBwAQHEAAMUBABQHAFAcAEBxABQHAFAcAEBxAADFAWBvxG/ga2XiNbdB
3/6bOEUHtJx3+G0tTwUsM928HXhtL67TNe0JY4K9vTBGZqG3vLIAAGjy4lpYsxwV+Wmqixtr9biY
/qsGbx1kc+vBDxXeZpJbTHo/0GvuDsBzenGTrAVzX+j4zq9N6HyThbEe+ZZdazN5ax3fDooTa0zZ
bJ6Q/aGrn0xLdbG7cXcA3lcYnsQaOkqqtRCFDIya9pnYUqszDbMZV9rkyfNKFuoC3w3MjqjUJjCS
unNGjWSrdvUcHRfMjmR87lpdNLw2UBxREQJubdoHLMYwpT6YYeaNV/JqIUtaHtw3UPfi3gneY9wx
DKg5Rr9P18mtowzW+Ay057Zx9rWW+8R+l72XAIBqffRjAvpqrbWLf+12YSFYMImh0LKRrg+TuOwk
kbtdiHWxu83cdQc8Pa48M602lbgezH0snDcz7duFW8VgUBt4boq3dVsBYINYHABAcQAAxQEAFAcA
UBwAQHEA8AgHDYUPYLo92QdhS2lKO+03PMNFubiGYlrqEhfaYNomnLFdq3xepKsKrficYmo1tiZV
21cgzMsX+bjX5+HvhxMoHn1JNm9tXl6K/YR9vCC1wCZHi2qiuLTmSs7ZrlU+L3KqClM3w8tWKd8b
1cYnjfISqxfEW8VRkXDVx7smF+FdVZTCGaAlnn/FBbXoVFJnbqHylK7yclbVs/q9UrWpUrET4Wr4
tegXnUDxyS9Q8HVwGtow3lVZG1ajb3xvwnB7Iuunf12bkVrM8PBkZtd278FS395H+L4oRYHKUTV+
S68yamq19ARSljzdctpXjIk3om0eQRRNcHJt329pvDgUtkdQPhCp2n4bRxfdiwcqJETdSbvy7Mne
M95r6msW7knbXTHzwYfoY5kW1qO3UyFWl172U+lvc2eIKidP7JwtcTQ90ZwtdI8T1mSTqmmZtu0g
LK32tO2KvP5waGnvG2/GlN74aiMcvFe/kmgYy7CLUxjO600cyfCmEagX8uI2Fq9Er/EuexeMRl7E
zDzGO7NB5R5BeHNp3DSCXjUXHyfHnU1aFA5ztdmGTn243Q3Dsw1Njm3yS+IdKeDRULlXrHg8ty/O
e+sHD/AfkuOHZnvG7iZwbdCiXa8aqsCLA6A4AIDiAACKA8AVuptcE9TmySKh8hEjr06lPVNWpq9u
rNjMgSS7xUcuqV481GJ2DtnJmm+lSnrx0P619eJOiHXMY8639Bw2nIdEM8E9edcPJfBsWammg3su
oLLxZDc3lBwpMHsZLmu+lb/KVbFC0IsXKD40CnHkdcaT4zzR2GyUnIpDG66BKLTUMq/YnZZMW1zO
LbWhat4ta7TZfdgpxo+RjL/JnjLSpU1CcN6QUPsxfAk3Gw6EeqxKL5Ns2lDUfYVeg+IUBSqHVOmt
oQGnX8T7nK/uduJ5J7eBq1l+DW6kF8+OgpvZy4lshSGmfSh0xf3db9u0CMJnrG6rF5+rGAmm0w0v
LEV6W0SJ0xxCY8GcvMXRVd/m1/W7NPALuixMXdF5qZf86orx98n9P2kRWQd+9VteHCR0issbA3fZ
6pYtk9rian2jCvHFGX6eF09i3PjO6H/Fqujm+PiwWFys31bG+/TiFDw76NSLN2m+OT1MO+Y1VWBd
WzwF+vTicAnXu0v1nKGX1Iu/dXiVl+60PArH18dgrzuiAnpfBtCLL+1uAgAoDgDPG6gAwGp8ntaO
GxmHFwdeyIuns4hzZfw3ny78KMF41/ziDeJyVWmBgtXa0fJmevHW+cUlmfvV9eKXD1TE6cKPEIw3
SsAjjWZHvTjKXdhbP1qOi1yhF2+dX1ySuUMvPkvxkhNQ0hy0B6PllQ2ed/RzuWvb6YgmiOtBxb1x
vdLU1NpoB4Annbg68jHLW9VZJk7gAo837dsZTfOL90ZOo1Wau7Rqt/tKxdbML54XSX31ugQo7G4e
V9e34g0+rQjNn7D974NdglQKg/LNq1BhVKYIWTe/eNtRJ4myLhVjfvEpdlV5oEcN7y236aw3iVLa
zhZ11quRA35WYy692ZMH6uv04rRZIsTiYaASrVFyhqRzdWAbd0nAaRervSZOe8X11Z14w/ziLNzp
i2MJBwV1TRLw3qm1u4TlvN4EGH6iF/f3dj+DuApmshanCz9CktxVxj71arG6iV7cU7SuF8/KVKHW
3K2pawjGP5xQJuYXf0BAL75FoAJcmuOHZnvGQAW4Nh5eL/5N9XN4ceCJ8a0//8UXoDjwvPj2b6uv
Pv/0lO6mvv8x/pdJ+wla2qnHTGNmfV+fko27bmmP7mtoNdZrPBytzCY2nbXRXGZVu2bwi6ANwnZp
PgZ3UpTxFnV6UDouUOWl+xY5rc8XHPwv/8FXt7+//u4EL35rBeOYkfA+W/Vb7rksv28rURv6XULW
fRk+VsdsWLY7GG2PSYuF2lT+yN2aWXQM/jCCtnQXmlBu2u7TWuy9TsVPf+0r9VGpn/3pWd1N4y54
267ae2odOm2fPHbrwfU6bBrXjT7Hc0y3l/UwqYMsu4JZP9bBcCXfhbRcu/THNUgd48v/r9Snj5/U
v/3B754Qi2udnhNtbKgxrZrIXUSZdeMpO+6euOl51va6H44z5+vGdDKNuyeHUgvH9HW4/kc//nT7
e/v/1b85PlAxKcmN2LQlJtv7+CzZD3bi21HPXttCMNdAyd52MVUnLm0xcUxpKrnPxHd9N/CEERVj
Gtxt2mSW8zbuvfn4m8c4t1GPcFm9Zaxul5Jr0aZ+ksZY7UIs/8WXtz8f7+Mqn0+JxU03w9WG4e6W
vU1t9vVf+rDbvz2MUjNLFcl8+HG1ncff/saP73GK+kf/74QRlaSX3sZcrWMf41tyDFyOp382srNV
JN5dRphnEcO8AS31c7V2FbEJtQ55rafLY5cWWYiv/+Lb98X3DlMTvI/vhfc2mQZwjf01NmGwGkaE
9w2ulU3ctwy3XbFv3x8pmPg4G1JJ7bK0eDNbu6Drr9O1y+Dr/+0Lpf7xdw4rb53SsDUW0I9P8QuF
YWZpH0Ff4tGPUvTz7/zPnxxW8roH+GbzhEBbP2AZwy8C/sb/OI7h0IsDx3vxYwEZFvDkAMUBUBwA
QHEAAMUBABQHgB0QaFTcN0rdz4Z5xtv2b4Kmyb1XFhFM1ww8I8Xpyie3aXLv9RcR06tOxfBagQoz
2wmVhrVks/I7bmnElHv58BB0XFHAs3jx2JtR6i3DH5PDIynlDsgmOtuP4mD481O8erYp+qAHHcyN
YBLo7S+oV/5O/MtSPA5LubTjOHq4mwXtaRx4IYrHnS+qeWzQA3ig7mbRjw/DakwzHh4ALu7FfcAb
fUMkjEWSuGT83N1xsfg+pSEWf05ALw4cAujFAQAUBwBQHABAcQAUBwBQHAAeB+G4OCdq6e7Hlal0
JFGg+42JYT8gLerB46+Tj58hLn6AsqAoHx/UUqFY923j/Ivfac3Sx/xibaY64JnvxSi+GpT/FlWw
nNOTQ/7ENEpIRYIF/7uiKJd+B98WpmqSSEweKtHKxzP8A8MvGqikivFQEs48isYDxXiYzKdP7Xmt
eeNp969B2IesXLIwY1GsU/+TzMR/e+ug8cN58Vwx7leHj04ninHv7Yjdl8UL/nKk6OT5mj8TGUpo
cws0Gz851ysWG3O0ULMh7LBb77aajgfsvxjFuS0EIa65QsrvzpKsfMG5p+UWpipTkYFcv16KEnUq
N8T9H0P3ciWKuzeAA65zPYqYvzhadl8CtGp3KcsuL28A67ubNH9mqYMAXOwgNp99gSe8hHpRJpl8
i+yWIiCojK87olIZO2Q5hPVKWyr6ce73ilR6G4e6CZhkKrjXZU4XrvqhKB4pxn0Xy2m1h7Vo4Dn4
FQzDJVGpiuTneXH3LlykB7c22nXcBQuFcnka6y4O7WU1k/rPxeaz+UD+c7FIL860ZvdWxWxoobck
vObZjfP04t2Pfrgp8n4wdD6hAbufIhZfHnNudv7pOAvUbxY0fxBAhgWA4gAAigMAKA4Ap3c3RXX3
NM7d96SFMmlTOkAcyrKUpLhWruBU/92s7RYXGPB7YYrXTv1KTtSUGqRqcyvn+u9mbbe4EATfwOsF
KhxowK04PJGOq8Js4/k8485IojgfpeXFC0hkYJGV3HexAS/rxZXkOMnJwEOFuKrMNp4oVEPleagv
DxXXQsTCQuhCIkc7Z2kLBN/Ay1J8xnHG4pNktnHqIlrsWZM3IDKRV/LGDcErA0spbt1pu3/kctDQ
MH+twNK5LaIADABaKU7z3c8S/zJleMd3JJbptDE+AvR3N20fsolg+WzjrOYdOUtOnAZ0dyDhxYFe
L55M4s0khQSF2cZTaXaUKVCcD3bt+8LCKHdJQa56tN3iAgMrL4fHm198E3aC4kcD84t3hCUMhgNP
TfEtQm8wHBQHAFAcAEBxAADFAQAUBwBQHABAcQAUBwBQHABAcQAAxQEAFAcAUBwAQHEAAMUBUBwA
QHEAAMUB4DTEb+BrZeK1yoYOyHm1uv++/Q0WS003bwde24vrdE0LuxbASHTTt636TsVgAQC7evEe
QsfOV1rcWKvHxfRfBd665LaDbG49+KHCu4rz1GIlplwK/hxe3HvbZM3PfZHOgnFzwbkPdgtjPfIt
k9bWOVuCht5aa/lKmrLZPCH7Q1c/mTbi/UDj7gCkFDfCWin0UBM/wyhkYNS0z8SWTB6+aNm2T2tc
aZMnzytZqAt8NzA7olJ24nJ37s5BPdfV08t9qinkTrux8NpAcURFCLi1iddqAxZjmFIfzFjjXEf7
c1cb3DdQ9+LeCd5j3DEMsGszblnXya0XeFntuW2cfa2LfWK7y95LAEAtefSjtdYu/rW0ExaCAzY+
QymrmCfuAASxeGhJZZZM0S7wUrjyzLTaVOJ6MPexcN7MtG8XbhWDQW3guSm+W7cVQCwOAKA4AIDi
AACKA8BLdzeB58Pnae0DvDgAbO3FhQ9guj3k/5ZQ3eu+4RkuysXNFjP3VXBb36jQBtM24cxx1irP
yu2l5MAXfOU5+mxvWLPEmttK+aHEefklv+MVBSpUPL/Zh7/7T9a9iaMFqQU2OTBXT5SU1lzJmTrN
VJ7i+vk6MHUzPDot6Zbsc9UsHEqSd4vvOT5JLO6+Qyxc9fGu0Ee5RZjCGaAlnn/FBcUS8eZApdzt
lef0cGmjo8jK8nvtWpSc9m/kBQc0/P1aemnSGRSf3BkFXwenoQ3jXZU1d1+shy+0nr1lrgZt2VMO
qcUMrwZFvQdLQqDIwl6aqXae9yRQ0t086sp7EyLJhjpI3oqyFHQJX8LUXHhbOq62S9pvua/db2l8
bCiMD0RXY3Eu+yWePdl8tfO27bke2dpbFPVdapuT9pUJ/zZ3pqhyEsXOGTW38YJ2513PVpNpakmb
DXesihSmgZT2g58SLsj7ZHjfeDMOxgNYSDfn3DdqXiJSJzOcW3bmDD/44NNi9224B/LiNhancqcp
3mVv2tHIi5iZx3jH7iNeGT20GegtjZtG0KvmyA2aD8uhx81TlEKLYvHOhxHuiYCrwOXw4fAS36FX
8nioUHfF47l9cd5bP3iA/5AcPzTbM3Y3gWuDFu1SLxqNw4sDoDgAIFABgD5Mz/H3H2GBFwdeyotz
TVCbJ4tUzHxMd4bbJeDdsvSZA0l2z8iOKW6qfr24IDpXol5ckPNneW29Xl4v3iitToTY3JN3NcPb
y+qWpc8cSLKbyzZI5Zr1br24JDoP1LqcVayW19brJUcN36deyqqP2TYaD4/K3DZWuUt8AOlDo4CQ
NjCyXauIovOyMIDLwiK60kniEcXfR3Q3c1HcJATn+qk4hKy8F8PnDoRaauK2ll+XWHcLI6E2Y5lU
zXQdN0RJd3P/mr01nE7frvxArlupCzwF9DqZJXrxRM3Vo8blQBH54tLxxxo07DpZVWX32mxMTVtd
KLyFXrxDphxosKBBer/IhZ3mF6b+QBMlaFFliZbXxG7dJk5plOR2tcmLU5zysyPrwE9jeJfsedco
Ra7JprLsRoZLZYLypUAl0ULHt2z/K1Z/y3n3ZXqPXnxj4x1WOWijfr14JjqXSi4MrDjdOh16Wnpw
oGz83cFDYcC+XRLoxVd0Nxl9l8fsdr96/NKuUSEiMPwaqJwIWt+RPgTf+Ic/vR7FAWAr/PLXfviX
//QHoDjwtAz/xl8p9aPfP8iPh93N4WuZ/qPgdjXoJ2hpp/2s2phZR1/LtJ/DvG0+tK8R1MgvNrYq
fBVRi4W6Nsi+IjpfXmLAmtRuYYRyo6qqKVdQiQt0N7/4/DfD8tt/9rsHe/HxI8laOLP5qt9yz2X5
nX5i2e869FPGtth4sbFV4Yi0lGpaM0uuqMCAGVpXhUQXyk3b3eZyNq7hw//Pz/7m47Dyk+98ccaI
iv2aq3aeQntPrUOnHbS2Snyau16HTeO6OZLipvJrK6sFhrf6sXaGC25d2m2KP8ZvSF8I//Xf/UR9
+vhJqY+fvvrqXx8QrESxePJhbz3eW431AuOqidxFlFn3nbLDvPou/svMbtjYfmF324Vznc+kf/id
r25/P9n//+ubh1LcpCQ3YtOWmDxSX8+S/aBYJa3YxlZ7Gd7bLmbmmGaOefphVzZrg9X4w/jnz471
4sY0uFudBQLDibOR4s3H6/NvjPu4rDVWl7dL2afETlxm+PXwX37r9uej/f/Fv3p3cKCijOk/z8Zc
rTmvx/BVEYsxteK1dr1+qaoX5Dp//4sxTvmovvjw84NHVJJeetutTevY1eig46+VOiFmiU/rVhVY
Qpaw7EXjpjcDujLoqbUbxrK10zqoqi9d6ytx/D/+2R8My0/f/pNDFAXBiIqxrXlbGjfKPf4a9gSr
PseYy9jMJu5bhtuOHxj3ld6o9NBq0eWmhUrt0ufEG3uK8sB4fiIugN/7wX+/D4z/k2/+/iHFrZuZ
ttW1XTg2fDhU27J+r9DXePSj1E+//LH68m+/fkzJ6x7gm80TAm0OexnDr4Jv/d9/9s//+iCGY35x
4AQvfiggwwKeHKA4AIoDACgOAKA4AIDiALADgqeb9mlq8tld1TDd+HEDj+lM21ub39M4cDrF6frz
pOQzbW99AR02UTpwZqAyTPc8TMEUTfxsNyu/Y5x5PE8JAJf04rGrpNRbhj+mbw+QlPJRwYTL9DUo
HoUu2abogx40k3prEOJkYFOKxzOEcWnHcdzb9WaBAPwFKc7RZ5Oo5rGfIlABzV+lu1n048N4GtOM
h39UbDo5OHBlL07T1zejCcbDWCSJS4aUB8biu5aGeP/JAL04cAigFwcAUBwAQHEAAMUBUBwAQHEA
eByE4+JM/m+81oj0E9iJAt1vTAz7kWhRDz6N09tC+i24B7WU1Xda47ymiZmp/PAga7VhBV3uxSi+
GpT/ZvFRf840f3llusVEmEL9FgpXLEe7SMlZkqe5A6PDdMXaDP/A8IsGKqliPJSEu8+8B4rxMJlP
n9rzWvPWrw97ZpIrusVC7oulOq31r+ytg8YP58VzxbhfHT5YnSjGvbcjp7mmkjN0YieW2ViiKgUh
Qt0CS1/RnsQ1QSYqkF22aw/MBibs5SzV2oD9F6M4tznG8M2B/BRSfneWZOVLvk7fYiHtDyRVpqpX
pgU1o3JD3P8xBC9XojgpH07MsZ5V28XRsnvP/sBGGX1fs8+ifMUBp3c3af7EUyc/WGR989kXeMJL
KN2QqRByTIchU1bMhVflrjyiUhk7ZDmE9UpbKvpx7ve2VHrVh7qZ3ZaJChvtsEvBKcNVPxTFI8X4
FGxOWu1hLRp4Dn5Jd3SfR/RqNve9Cxfpwa2NBgF33UKp3PgqqtuV+uMztXH1AfnPxSK9ONOa3VsV
s6GF3pIw10o3ztOLdz/64dae2SOh8wkN2P0UsfjyEYvNzj8dZ4H6zYLmDwLIsABQHABAcQAAxQHg
9O6mqO6exrn7nrRQJm1KB4hDWZbUeeOi/nte2x3nCUapMRby2hSvMWCt8LSi1CDRfPgENdZ/z2u7
M2mkVxBAv41AZaBIoAG34vBEOq4Ks43n84w7I4nifJSWb3UBNV5lwKt7cSU5TnIy8FAhriqzjcdk
ipTnob48VFwLEUtZv8TFV9rqmGQIoDoonvOiuC2bbbyRPySxdu6LQsn6AnUrAIpH7rR9+kouBw0N
89dKOtnsLVAuvIiBSTaBBRSn+e5nySlnyvCO70hEgUpadk23Dk8OdHY3LcWayJ3PNs5q3pGz5LFp
gFtV1NyjBMOBPi+eTOLNJIUEhdnGU2l2lClQnI89SvIjNFQIYbIZxRu03XGeuN7w+C+Hx5tffB1J
QfGTgPnF27HqdUgwHLH4I3D8pLwAKA4AoDgAgOIAAIoDACgOAKA4AIoDACgOAKA4AIDiAACKAwAo
DgCgOACKAwAoDgCgOACA4gAAigMAKA4sBx+aTf3xscUxKA7AiwMAKA4AD4B3mHYBsfgzwvP6Def6
VbHMuS2dbIkPLg6BCoBYHABAcQBAdxMAzga6m6+L7EOl9c5d9OnTQ/qN9stp8z3jKGGaHhR/XYZn
n9/jtuRLxhtZLc3T8EXgKGGWHrE40OtoD/Xh6xOC4oADbZxuXZb2PDMJQXHgyQGKA6A4AIDiAHBZ
YNDwdXuX6YdKW5OfUs3mhFl6PN0EEKgAACgOAKA4AIDiALADMKICjND3P6Y7l+nZ3FuINotqE2cD
xQEL8/iFGAQqQIMn1Hr0ttquTz/8lmGDW3Pb3F+t8l8LCylZjxZjTbwRreKS4cWB7F7vbvTh+vgz
2GJ/Tammf/EGMdhoLkS2Hi+GVRXURsdW4cWByF2OtDBaoKaRFmF0YOYDks5CCtbHXybYYcrhCrw4
EDNDV9Nogb26+GOLQnQ5gZ7rPYPiQCGGqFI09bxxDrNxIWLSIFCZ73kiUAEkB2hiIuvcpep8d7DQ
2xQiWC+sle3AiwNpEGB0HBAEm4IY4r41zDH+dgniX4sLka3nWTLTgQ0oDYHFAc1jIPDidh6AhPPT
vALVKTa6LhQ3E8Bd2rvoCnMTZtiq3RXCWbXdFrbHlKqIbQ3kTM5oXr1s7pFhERx/rTZC5jMU2C+G
gOK11t76NPgpL5YwPK4pqXwKEJ/EUkuajUP6PV020VUkJIlm7aAwXbE2UmamB2X4wzhxsbvJzNOC
h9M1/B03s5uYxf6y59NlUZykVnYLT8aVtcKp1Wk1sshxaZYl5NMMOSm7hGKGJe46PBI5U8NFWspX
qw0tKw3YxIuLPocsobwPiidQimKP+78wEkn325XxDE9ZUifnbVGyixLaOKscTuZE83egsRLk8haj
syiCK97gxrepKExeqo2PjKY1hCknUHzGr1HVOUmRaLKFuNEp0lxdKF5SPQyRK1HONB1JNXrL461y
bXzacY2G7gjDoR9OcZ5IUG775pdGG7qOwmpXXVoji06HSRumKngH+RoBdqc4zXc/t3sZm5ruGXlp
QuFRaMCNs6jKmVRDoLLesB+5AQ4PVGZdi9/LMaHkU50GACWuRIVGN/XwBlK4vGhmtES8edA8aWnR
IBN1pAWOpXgyH4U7PXGw4BON0TeHv0r7VZQktZoVQGldmFrDFk7HqyMLaSXiTCruPUptM/RXh9XA
bpnHWVoKJvQmxOL7YvOnm+KJvowX22t+YcYjnMvi7wGXnppV0fgt0wAAAABJRU5ErkJggg==
</FILE>
</FIGURE>
<FIGURE FILENAME="Forest plot.png" FILE_TYPE="PNG" ID="FIG-16" MODIFIED="2012-03-28 11:57:06 -0400" MODIFIED_BY="[Empty name]" NO="16" REF_ID="CMP-001.15" SETTINGS="SHOW_EFFECT_SIZE_COLUMN:YES;SHOW_RAW_DATA_COLUMNS:YES;SHOW_MORE_DECIMALS:NO;SHOW_WEIGHT_COLUMN:YES;" SHORT_VERSION_FIGURE="YES" TYPE="FOREST_PLOT">
<CAPTION>
<P>Forest plot of comparison: 1 Lacosamide vs. Placebo, outcome: 1.15 Discontinuation of Study Drug Dose-Response vs. Placebo (post-hoc)</P>
</CAPTION>
<FILE>iVBORw0KGgoAAAANSUhEUgAAAuIAAAHgCAMAAADXHfibAAADAFBMVEUAAADAAAAAwAAAAMDg4ADA
AMAAwMD/gADAwMD/gICA/4CAgP/g4OBAAAAAQAAAAECAgID///8AAAALCwsWFhYhISEsLCw3NzdC
QkJNTU1YWFhjY2Nubm55eXmEhISPj4+ampqlpaWwsLC7u7vGxsbR0dHc3Nzn5+cAAAAAADMAAGYA
AJkAAMwAAP8AMwAAMzMAM2YAM5kAM8wAM/8AZgAAZjMAZmYAZpkAZswAZv8AmQAAmTMAmWYAmZkA
mcwAmf8AzAAAzDMAzGYAzJkAzMwAzP8A/wAA/zMA/2YA/5kA/8wA//8zAAAzADMzAGYzAJkzAMwz
AP8zMwAzMzMzM2YzM5kzM8wzM/8zZgAzZjMzZmYzZpkzZswzZv8zmQAzmTMzmWYzmZkzmcwzmf8z
zAAzzDMzzGYzzJkzzMwzzP8z/wAz/zMz/2Yz/5kz/8wz//9mAABmADNmAGZmAJlmAMxmAP9mMwBm
MzNmM2ZmM5lmM8xmM/9mZgBmZjNmZmZmZplmZsxmZv9mmQBmmTNmmWZmmZlmmcxmmf9mzABmzDNm
zGZmzJlmzMxmzP9m/wBm/zNm/2Zm/5lm/8xm//+ZAACZADOZAGaZAJmZAMyZAP+ZMwCZMzOZM2aZ
M5mZM8yZM/+ZZgCZZjOZZmaZZpmZZsyZZv+ZmQCZmTOZmWaZmZmZmcyZmf+ZzACZzDOZzGaZzJmZ
zMyZzP+Z/wCZ/zOZ/2aZ/5mZ/8yZ///MAADMADPMAGbMAJnMAMzMAP/MMwDMMzPMM2bMM5nMM8zM
M//MZgDMZjPMZmbMZpnMZszMZv/MmQDMmTPMmWbMmZnMmczMmf/MzADMzDPMzGbMzJnMzMzMzP/M
/wDM/zPM/2bM/5nM/8zM////AAD/ADP/AGb/AJn/AMz/AP//MwD/MzP/M2b/M5n/M8z/M///ZgD/
ZjP/Zmb/Zpn/Zsz/Zv//mQD/mTP/mWb/mZn/mcz/mf//zAD/zDP/zGb/zJn/zMz/zP///wD//zP/
/2b//5n//8z///9BjlLGAAAsRUlEQVR42u19TasmSXZe1u1bVtd0u6dPVbd7ZMkwzSCDfoCEVkIE
eDdGC3sl0EIgtO2Ff4eZ/yCvDDZ4IdDGBFgyGCy0EwxIjKRhLLXUVbfOuNw93U2DxvfNjMz4OhEZ
kd/5vs9D1c18MyNOnIx48uSJyJMRT6gBgGvGHaoAAMUBABQHgKPi/pBaqUZPzlSeV7V/dTLHJC0W
ufpQL3evOzek1bupeRbF76/nbtWTsiilD3kpj3rpcZ3VtOu+KcWPTXFTEZnNoyVQxm4oaz/qK1As
wlihvXjUXVBfdmDz2hPqYg39ZEd5CB9H8UP74o/24FIJj1UhbLpz3RNPdbsd4Zs+ydySzNO0Xtqi
ZLGXFius7Z24m4qHV/zQVty5eu3XknNO+2e1WrAkvRtBhrLNY993anVzMEYfWfFjj6hIHZLWpRvr
DKqyelRKJZ6m+xJo8Ga1VUX551Sjj2iUDqj43dkY3lWVGqkprbUuapFEvRfmX/8BpoW+gB69fCh+
GisumVWVryQ11w6bjOZJsf9l68iVOkl7HUXxu8NWUVtJyoybqM6LCzeCCdE2Q53tiUtqutGaemnL
WUO5bN31sS1/9lHxJIo/QRgWcN3AC3wAFAcAUBwAQHEAAMUBABQHgFq4MSpmpLJRQWRYetyyzzGe
sgphbLF3TpdmU7JitcILpXYv87RzOI6a9sT3qb2QRj2m41hr6L5R1PCWwJ6a3UBn1NmluDIRvari
itcKuNZ5GqcyufWhFhJeKnW8GFVXAbUV270qG6LS3Ha0p9bEQXW+Fxp0COXVzo3atbN9MaXdCxt4
0Cc1Ua3auRX7o7ruBrKCjFA1GmRsI5LTKeuFj0jtTYMSLrrpiwpabNyceEHxfjS8EymfspnKfZ4s
9YQ9nc6eL25erXquhwpUMQ2onRze41rZTG1aPx5Y1UcseMHbJoo2G2Tcne5S6pFw5HLhJVJthLQf
v+6Ir+VTELiuQp2lClW7xkkeTuc7/8EaF6QzAWJRDj3mChR/VqmUCovVAd+KHp1Szc0VrmtivHT6
uv1Id7+RlR+II1asTgju2KRWIc4Jdb6PnZSqC67NMcWPDS9Zl4dkKukTidnC1diHF2raJSvpgVAs
Syu3998OGyi9rj0/hc730pO2luTrd2PiQoturII7YYJw8UONzoL1EYpVQ0dKzKCV0nXDCXqT6N/T
6XwXeOKRJcoN3Tg5lGe9VKZm6m4fLai2SPzlqsIdoQVX7H5+oaY8HrpMNhw4HN7sHraLUulEOt/5
LqZxppzAax15oVrKofunvPYy2QBsJ0GhLy6WaZTLibFlZnzxauGjUqVa8usveuLp/JdLQ3C1e6DJ
aqiD00pst3mm4Ww6l8WLV5WldCrDYb/GWm90ofqiJ/Vsdp4L5tg63xcRvM69Otr8NfuhvirA8MWB
r34AAADm49/tVvI9rDiwCXYjGoJpgSsHKA5cOfwRlSDE2b5c9adqre49S3kTc8FOE118HLhtK66i
Pa2XmEBUi18aiHPBAsCKVjx+HZ+OHJw987dOm2U3UN0LWHdNvRN7fsS5wYFjWvEotjQZ2LjmzN9D
tmS0uk2X1OUAc4MDx6N4HD3t8EOFc4wqwQtpGeUFDGtJfN5fdrP10dZqsOSCkrIusN3A6IhKQN5R
elbO/F3dI9SJ0LNjzQ0OHHpEpXjgIjHzd+umjMz8PWPMQw7ljuYGR6sCWSvuzeRtNtlpAqbN/F3G
cBtYaYMrw9UHYl2OMTc4cHwr3n51pL0RlH6v/yCpSyFsBFntNBmhSD+rmEfUp7Gx56Iufey6UjDr
N44jRxpmo63xbudc2C/g98grtiHwHLhyipd1WwGgsrsJAKA4AIDiAACKA8DNdzeBa8Wbfuc9WHEA
WNCK8+WP+CqIyf5NIXuWO8HeJl3caCk8ktFNVV0M59OPSDXV0G9MMm7/1F2sc5HBVV+k2bN+3YbX
YM82xA3dOMW7ukhynKeXwl0D+5u+5iub3YorS1VfDBVcSkoqe5s+WXvRtQwn/0ZxD5Dzw6/U8BqG
w9RxHL64Z6iku94/NZgIaoaNm6IXQFMsv5i+xCZz2JRVxRQnLkzIEy0npa+nvkze0XxLUXP/LTjp
Qa9P8f7ON7ahre+LEeLwVGav3W1oxH2hyc1ek2q6g1BNXcNGh5RMs1k2IWN0DbzfRCbCUl6r0XmU
4oEXSmO17j8XKUpB69mRFc3SqNdc/7i/PNK4qXaFfTVIpql42L0GLrqoG/PFOX3782hjn93foxK2
5jnJEuXch+KcDk3JYQrVveU5z+7HWpkyBBA7oVRsdWc0eE3Wha0X5aTyUCkh2+sd6mUUx4R+d4UP
Y2c8gDMjCClDfh43ZewplD1N1I61mM1+F8n59tkf7/XY2oobXzzzZPNP9U9B9o9J4zDtUXNu9pOT
i3pPE4sZyVYh1eUoU+2wtLlIK8QrmfqBq6BSu+SpszcJzC9+QmTs+4zXc+tiv69+8AL/lBzfNNs1
djeBY4MmnbpVVwVWHIAvDgDz8cbuvrdtybDiABwVALiW7mYYFZ4eYpLCv7eJ9KmPF6/Wi/NvaLNS
zZsFIVybpsRVRtVtQzq9ePEoDFqOJke8eFXdR+HfvEWkz4R48Vq9kumLpJI/duFGYFYzPNLIvvjx
yic/uXcNnrqIFx83Ao0UU7ghygI9nFS0nLIlUqMwLFqivGxUjC2ToxttR0Tt9FbmHG1P8ZQR2D0g
szJefNEHc5HUjBdTW3VU6kHxonfyWi31Zrcb8F669UjShsYb7GDPwT56tY7pY+EcWanGCjjGgE2I
yJR48aC6074RC1FBdOzG2YnifXcqilTrm53z8UkH8/XI81xn++IFUim2BtRzfna8ONUcDso6XuPs
7IvbOHC2wwNeC2V6WsCMbsTY2MrKLt5VYjxenIWHHNPhvZSV9eLcUV648GG0slQTPkvjbIEnFNVk
N+1H38nsPobwR1Ts7CAYF890N9lWUV+X9dfKFFa3KzgswpmWwj/Le3++uV8wLWJUTun0THRpEC8O
nIXjR/LZzuqLAwcG0bRuJR3gkf2a/uAX3n8NRwW4OnSOyv/+tacvXzw0H7zz8BRWHLg+fPrOb/z0
ZfPQNK9+/Pa3PtzDinfLV9pf0UxdSjppllUza1+2y8BqR2C7Kuy2fY2+2GbY6sWktlvdSFKVczxY
prTx66WwPLs+qStR+RcVFdj4P1SfyyixnxV//sU3D+6RX3y2Td/gzqtTraN5FJW4a49cchl+P+54
dWhPbbqUsSlWt/q4Siwh9bGp2mXKY6nKSWVP93t6yh1luBEWqGP5nj7uDyVZrz1c8P/x9Ef/8PDC
/Gq3n/71/fvfbFB0+HZT9ze8oYeyllq5RtsmD2yOtfXtoW5fb0lx3QhKLSU1+UxQBXZsEsOLuKkT
Pw6ySvqHX3/w0Dz64A+P/53ty5e/+jmv7pR7vniwsrfqnq290eh2tWcuvMyqpMnO329KXKde7UZV
ql7HPr+uv7sWx58++8sfP1L64qWE/3/4k8+/9eV2FNchybVY86kKN8/xaW2yvK/SLL+GeCcv4ffo
catcUy86rNhkOuV421GWQyzA+9u/lTn54udbWnHjuxb2gnzOa+OR6EvXUh+C4UeSulq9DH53Trt9
jXjz+o/f/cMPWv87+v/9f/X8y2dbOio9UavaWeujrdUtmLXD3jfbaKfUvq7i00+++vDJC+Of2O2H
7/7g81ebjqiowHMuqhSlfPfFWozOcVEHa+0tpboXP8mSjtSeUuFdrZzD9mw01rUDyX/z5be/0+32
I4dPv/fZm1/foGhpXLwdSDH/hhFVd9ec6dpNDcPF3dYZIxvGxTd9VNoBcV0+JFEhtXxc3Kk6r16K
7yklFKgk+arxmsW5fuXl2nNcvGn+57/5ehgZ/50/e7VRyfNe4JfW2bEf8icb0cnVZd6U7E3xpvnm
/v7C7A//4+8+36zkeS/w9eIJgdIHyhSG746nT15+9zsfffzZJ9sxHGFYwJZWfA8gDAu4coDiACgO
AKA4AIDiAACKA8AKcOLFzTcY7rzB4Z6MDacuWHfKlrJJWoDTUnz/iWeLOLjeVOZlk5cDV+CoMLNZ
vLfdCw439sRjGjHlahCmxVzahsOCX7EV900lhdbS/dHvt2loqyUitrl/gFvqbkrTz7JLZdqeItFC
DCsUAT/lyq145J0KPzhm/vVYQYIvfjMUt/OMh1Zamjx+E15sYMSBG3JUInN9sdVMIxb+7G4KSHH1
VtyueuItn+H6IoFf0i13t4Fh5X6i8xWLI4yLXxcQLw5sAsSLAwAoDgCgOACA4gAoDgCgOACcB+64
uF130/1dgXAJ7CAC3R4MBNuRaDEe3F+dvFuGuECCl0Zc99K9VI41DRThQTPnInPacIO43INRfDYo
/i2uE88x05xlbcO4xSCKkUokSG9vIlXYO0VCEi+60h4gN11Sm/YfGH5QRyWMGHdDwpm7oHEnYtxN
ZtOH8myseWGz208UzEtWLpMQ3VmiTpPsKwk3CAITT2jF44hxu2sWrPZPWNtpnvi+EfXjzt3wLirk
U29je2chI4EjV6dTmXhY27w7RQmyy3KZnDvkIqvoesD+g1Gcy1wQr7HjpPHTWQorn2FCsxLMfRBY
8kFlyj4zqECzxMVJFdFG1yPg5UgU77/Odb3UvBcxfnOUnF6+PzDPBykgdqlERvD5MbubNN7wVMkP
Fllf3PoCT3gKmQsyJVyOfkiFKnJ53g1wsBGVzNghyy4sOY5qyo5z4U3hOz4ysajijuCKYinXhU2a
ZJjqU1HcixgfnM1u18SQ+1HVzi/powWbR7RqJvelCzeU4TjTBQHceQmpcv27KC93uFWGgfG0/zEo
3OkD8u+LSfHivLzfuo6c4uFJqpcLF7sK+8WLV7/64VV6Zjuj8g0N2H0Vvvi0gYdFvVLaTgLViwXN
TwKEYQGgOACA4gAAigPA7t1NMbp7GOeu6l5Fr605GiB2w7KaTPwS23DVYeR9NLbbRlwhmhUU98YJ
knyYSZRcpIb4zpDdgk1YH9sjI7Hd9q5hcByOikRIJwbcBIcHoeNNYrbxeJ7xXkgQcd6FlidvIHuA
JtxlM75bAq7aigfm0P3AJQgdbzKzjfu88iLP3fhyN+I69lgozduC2G6f4TDjoHgGNHLMjw2n4vch
JLE3GcInBxni/QswmeLGNJZPX8nibvybp/j5JH//CQDTKU7j3c8U46LI8Ip1JLKh3AlNpuQBQPGm
/GMVil1kzjItnMjCjTOfZOIBoJrifsj1QLJkhHjjB5V7odleJifivJVrRq85x+/IXSqP7YYtBy44
3/ziU2K7gd2B+cXLUfk5JBh+6zhhjAqtmBoAxQEAFAcAUBwAQHEAAMUBABQHAFAcAMUBABQHAFAc
AEBxAADFAQAUBwBQHADFAQAUBwBQHABAcQBYG/4X+KrR7p667Onu57Az4TNTJecdytBOAdNEFx8H
btuKq2hP656c2jlbC61lFlrJMwsAgCIrHjLcWkIt8lNnN4+5VbcZ/jcF1trJ1u87Pxr3MdPrJyrh
PyQAWPGAyWZPqZ72yn/yK+0a32CjjUVWjxulB2ut/MdBcmKNIZvJ47LfNfWDaEkXcxpPB+Aux3CH
HwFTLiwUvJCWUcM57VvQUmPqZtN9aYMlF5SUdYHtBkZHVLSu6+bppiNbtqvX03HC7Eja5s7pomC1
geSIysyBjM5NyQ9maNebr+R5J39MF5hvIG/FrRE0e4+bnGH00uvsbeFmaMdq9PitNHBb9/KH50BS
F/MsAYAxR2UgrXboq5RSvf9rjgsbQZYOBLllaOn+0IHJDhJpV7lYkk7KBW4KR56ZVumMXw/mngv7
zUx7f+Ba0RjUBq6b4mXdVgCY7IsDACgOAKA4AIDiAACKAwAoDgAS3EHD7AKYzdjiZ9mz/Rqe7iZd
XKmcEV0KEwtl5DJklY+KHA5Q9eJxnhBTJpnfvjSOLlNQ4LLS+jEX93rTbd7bgOLeSrIxZ3h6KUzD
gsx2Q021TF9AlqTFiWNQgQqy8lGR9gBTLcMdvSk44LcGh8lFBR7/Ezc3iPuMoSLhrvdPuTaq37gp
egE0xfLXks+ROqcpi3USEi5pJCmrUek1Hs5sC2q/lTyziPr3Gfth7v62qIsR4vBUZq/dbWjEfVmn
AWh2I9CSt8L8ixU0oqXu6K1BSUdlrbvxPuOF0pii5P2mKAWtQOdqOVTri486NjymX1Tk5ZHG1a7w
kJ6c3kW9tbz19aNFX5zTFoRHG/toJqXWF6fRO2bUasZFmpqt7RN06SlbsiSzRMnb9sUp3eI02gml
YuM7xbzsb5IoqwjTKh2E3M3HQql0pBobw3vrir8rfBg74wEspBsz7ru5KYv0h8pPL6gf5+vYtgxR
RH4+E8M3teLGF894r/4p8zz0Rl7EzNz5O+ZctXeckFPmhNeWNpI+e9rXjx1Nu/0JenC22iyBbXLv
R1WNXSee3PxNfkJkLPOM13PrYr+vfvAC/5Qc3zTbNXY3gWODJp26VVcFVhwAxQEAFAcA+OIAkMK6
0bT3YZc7HVAbJ3OiPOvDsqeOCRSEgIepeJl48eA6xRe2a8WLeyHq9fHiXV6+yQ7nfdiGBe0QREVz
Td6ZDC8KAQ9T1Y6VpV+Uu9fJJfotEi8eh6hXx4ub2+zm48XbSiH2rE7XOEMVUUyBLWM5a8Ig59xG
8nGuvzlokWtt4gdHfa0f5U1+VcD4OvHicVDcEAjOyxNqcj1RRdtybRvQ+HVWc2wOxbgJvyysjhc/
TKzK5gHj98UWpHPm9q4wLotL5Xnmc3p2FsNIZsaLl4ThUjbqGSMq50HX2DVUWevjuZx+BY/G4mtt
ij7F9n1xxItnKV7SDEeP0OTAnq2gb6lUpsW6LKkQ9Xy8+AlabN2A8bvgWRfUhRwHvqObUs8FKZ56
fhmy1CUD5UvviJF4ceA+48/5jzv7S4xB3iQiuSwEfF6M9Jx4cV8/G669SLx4/mZOxIvfcqC4QV28
OD4hOZ4fVtNCNxkvXt7d5Obm7cEZOL6E73OrIyqg92GAePGp3U0AAMUB4HodFQBYHG/6nRWHxmHF
gRuy4uEs4pyZLySeLnyTgPHCEHA7AyBNml+c8lJzVxtU4oLx4rPmFx/mUYWjUlb50nThWwSMF4aA
szuCUKtXMn3RrOXsKbBovPic+cXN/Y75xUcMyPDZyW62oGp+8YXvNyfIhEYjo3jta42KyISqH8p0
+2q/JR9eVOX7CgNCh3m9mecQjXkc8yiXe9x3imU8mBVudrEy2KkFag40CTnJ3c0VeXWffMCHJdN4
g/Em7K6pzeppuceDbfqY2CLH1gatzIkXL1Ms/orF30N3c/Bdm3hWVCr4bnnDGOWyNqNpeo357kNM
tpCKKSFsXrx4VjHOf6I05QPtG/DFg4+OB4OYH2yh7dhdFQK+ZetyZuJxXrnMsSXzbpXm96O9AhZq
b6kJ8ScyvHyigNX0kqUu2VspFUQlDKeDMvy9vShun+12BvHGDX6WpgvfIjKZa7qQq84vXiJ10/nF
TdUgXjwC5hc/IRAvXgO8wD8lxzfNdnKA4icE0bS+NR3zkf3N288+BcWBq8U3P/+FT//+l959vVoB
bz1DJQMb4OO/kY//9//8+sum+fLNn/+/rzbobqrLH21/6bCfoKSTqsvUZVaX/SFZd+ox7dZ9DdV0
enWXoxq9iMxeWicukqr6arAbpw7ceqkoLZaojDz/9KCW35BDqwyNc6zu5gdv/nHY//d/tI65vfOa
SPfMCHgf7dojl1ymJh93vDq0p4Ss6zK8U0cvWHZ/McpckxILNanslfd7elppgkRjNQL5ym+6/tq7
PVMV+/E75aO8+1cdw19c/vyXr761ircSjovr3gQa86espVau0bbJfbPu3K/tId04dmRzyzE8XuZD
h9Y1bQqq7Fi2tFRhOm30vbaQ9g6D19/94icvHh75/dA8dNu/+7ff/pvn63Y3lQrbRGlrNLpd19Ir
P7MaM6z7PBOXaltl7vv2OmO+LkwhNZBSFdHTq377I98qe+L5Rz9+1Twy2/3/R3/70Z+sSXEdklyL
9iNVZ+aBeaBq7aixGPXMvS04cwUMr64Xxy8RCwx576WKMh/QiP/Tz8Wjv72qFde6wNxGVdtx3vh+
jzb+0b7tW51b9G1ry5hdL6FpyXF28MOdvePhp1++3/rg7v8P/vDl8q+n7sOKrGR4s6C7u2RvU+l1
LZdqNn4nrYOev67T9oBcf9q8+88u/snFF++2//KdTz5Zd0RFBZ5zEXOV8m2MbffOcdme/tHIzlK+
cXUZnnusJ5T2uLF7cYcyqtzuQJT5qHj61dsfdX74BW+9/eWrNUq585+Fl7obBnC1+dUx2Nl1/c/L
Ad30Sby+pXtMNyeHrYOsjxCmkuqlvDRfovZ7lyqlVqL0I+LZP3z8otv74Lv/uNJbyHmRhqX1p85P
8QO5YXpqH0Ed7tXPI17/8t81Lx5++adP1yp5XoyKXjwhUNYPmMbwI+L5z37lO7//r79YjeGIFwd2
tuKrA5GGwJUDFAdAcQAAxQEAFAcAUBwAVoATo2ICYNwJfMM9GRtOXbDuVObeBOLA9VGczrHw93pT
mXsTiAPX7Kgws5ldqd0LDjf2xGMaMeU5AV5fvRX3TSWF1tL90e+3aWijJSLWBhh+MxTPNjp5C3rQ
xhTZYoY+zAJ4SxT3Zwjj1InteLHpekLADVCcvWWTKGexwQvgRN3NpB1vx9OYRiw8ABzcittVT7w1
RFxfJPBL2pQb+uKrlgZf/MqAeHFgEyBeHABAcQAAxQEAFAdAcQAAxQHgPHDHxZnsX3+vEOES2EEE
uj0YrlQ7HBHjwf3VybtliJMSEivKdi9qKZ2JY00TmjXkLTaf1obxzvdoFJ8Nin+z+Kq/ielHzp4f
JhIEjVBWQn+GxRswmYm8uyitWZfM5Xham/YfGH5QRyWMGHdDwpm7oHEnYtxNZtOH8myseWGz208U
zEtWHpcg2nBRp0mvMF37baWDxqez4nHEuN29/GuCiHHHxnG/snjCXnYUHSwflT4UyPGDchKoEYsf
gmvETMENkdOsjyCgpuh6wP6DUZzLXBDinCmk+OlMYySs84MmSBhUpiQDB5+acg+V2PeidEVc/jEC
Xo5E8f7rXIfrnPcixm+OktOHAI3dI9XxWST0wIGDdDdpvOGpgh8cd8lKHJWRJ36lBCGTTD5OdZ3L
BfvjLcAxR1QyY4csu7A20paSdpzrO3uU+gyHqpkdZEqYVyruxs7tvAK7UdyLGB+czSFWu93zntrO
L4kLNo9o1UzuSxfOiwc3MgocBD9DSMxEuTyMeieH9nKaZdjey+3ygfz74snMobMJp5cqZkEJtSXh
+85q7BcvXv3qh4s875Oh8g0N2H0Vvvh0n3Ox9qftJFC9WND8JEAYFgCKAwAoDgCgOADs3t0Uo7tt
jGrVmxaKQpvCAWI3LEvqvLEfp+29iiqP7Y43GPC7YYrnmn4mJ3KRGiSKd9+g+u//i2O7xY0JpgLH
b9tRYScG3ASHB6HjTWK28Xie8V5IEHHehZaX30DZFFx3swE3a8UDc2iDxjurxyR+BdM0QlB5IIu8
qPJhUnKSmOp+veabepmjleF/QzQCqH7DFBeZJR+LZhunKqL5rBXzygEq7NwLaEOgmuKcIdeYp8A5
J4JLfYfkh5vRLYJJNoEJFKfx7meTcSM4aa+p4EYZPjIuLxuWHKjsbhqKFREsnm2cm3FDzpLFphb9
boVtBsOBOiseTOLNJLkEidnGw9BsL5MTcd71KMmO0KS+Q4gckerYbnFOchj+28H55hdfhJ2g+NbA
/OLlWOJzSDAcvvihOX4IEQAoDgCgOACA4gAAigMAKA6A4gAAigMAKA4AoDgAgOIAAIoDACgOAKA4
AIoDACgOAKA4AIDiAACKA8A0+F/gq0a7e+qyp71TNkUF5Lyq6cuwm6mii48Dt23FVbSntQ5PTYCW
6KYej6oLFZ0NAKxqxUOG5yyhb3ylzWNu1W2G/41jrVNm28nW7zs/Gvcx0+snKuE8iGDPYcUHaxvu
KaV6kxuZ4NgG9xttLPJjJqWMcTYEda31IDwy7yabyeOy3zX1g2gtPg8Ung5ASPGI4Wl+XFgoeCEt
o4Zz2regOnZflCzbUaAvbbDkgpKyLrDdwOiIiiVMPJWR5MRcOKjGunpquk3VidxhNxZWG0iOqGRd
b6XHBiw6NyU/mDHHuHbyx+42mG8gb8WtETR7SnUDK3rMLKs8udUEK6sst3Uvf+gfJHUxzxIAGHNU
RNIqpVTv/5oUwkaQpT2RYlYxT0of7UpqIkk6KRe4KRx5ZlqlM349mHsu7Dcz7f2Ba0VjUBu4boqv
1m0F4IsDACgOAKA4AIDiAHDT3U3gxvBm2HsPVhwAJljx7AKYzdg6Z9mz/Rqe7iZdXKmcEV0KEwtl
5DJklTd5bZGDDhWrPFsFwiu4iBFku4oMa/16a6x3ifgm1/HyHBVKMjVa+LuSmV0D+xtqqmX6ArIc
KU4cgwpUSClPThpPB6ZyJSh5uSTKdvkcbM1el2iJ9RyvxBfv1yEW7nr/lGuj+o2bohdAUyx/uu1p
7EbgGtJO1UlIuN6ytxRfChVden0FbIdI17fSp6Zfwn3aUPUmopV/MUIcnsrstbsNjbgv69Q8RTVZ
66jQVCbyErdzLKT4CiiiOh/YdFO6u7kgM+4zXiiNKedbFIpS0PJ07hu7QhxTXeGjjg2X56WOrpdH
GhcTdRBCPDiPLLjbnUCac0verC/OaZPCo43NK9/41U1Fiybv2Fqat3+mUcWtRmLuZGVIfY2gr4kR
lWxLUaYRxU4oFduQGdW/Y8vRNA2WcxhKSuYhWb93u1y/K3wYU9xpd3+MGffF3JT1Gc4zTvMWClCB
v0TU+5Jm74atueSLZ7w7/5R5aHsjL2Jm7vwd65lO7E5QPyhdImFiaSPps6f9Ipls6m6fai5Sri9z
7dHZ/GOSG25OMCj+3hpCn8BXOxEytpgP3uXc76sfvMA/F8d3zH1V3U3goKBJp6rS3E53EwBAcQCA
owIAFVglXBxWHLgtK85N0XuCIFDZi85eF1Uh4BPD0pPx4sF1psOOl4wX98LPi+PFo0RDXNyNU7ww
tDoIVOaavDMZXhMCPjksndLMc66T04mWihePws9L48WjROZuufl48bYqiD2r0zVOb4lMAFzApO0q
riwMMmF+ZyaedJ008T5OqxLFi5Og5DmM9Tbh4kJ3Mw6KGwLBealWXKB2aCWGJ70gKmF85j6YEi9e
7fxRuvTjWfBtwsUTIyok/7LVtN+bYK6JS+WJNT//8thTeGK8eBjokjDzLH5ESrMq4Wq7m2dBaTjT
er5Fpq8plTwtXpzKukiSXLJfVRDfdtj4/aQH6s5GvI6s6ygr84ajbxjsF/HLx4uXXBnl1L0J3Plm
L6wIOQ78HAznydwtuX2GiGzhKM8yBpxXJXZTCkTI6t6gFQ+cPv95a3/50d9y3rV6mULJGUdlikZz
4sX9NG0H3b5qWDpe3K8M6ZNRpm2aZSmsEi5eGS+OLwH3BeLFV+1uctM0YPhxOb6e63ZFvvio9wmG
74xMC9C87EfB6/ff/gN6vaOjAgBrOirfvPjZy+bFw0dv/+1zUBy4Pop/8+2vX5ndD955eLqGL96u
lmkXBTe7jm5KOmmWVesyK2+1TLMc5uPhTfsajkZ2s7BUYVVEJRba10G0imimmG4F3abps/YFur8S
iqhE6UPjHBbPf8afDz9evfrVz3khkt95taN1tOiwEnftkUsu0y7hEsv21KZLGZti/c3CUoUrUlKq
Ya+CW209thvtV2JnLgLBviL+qX7PiDowv795//5HnzbNC/PzcfvDn/zWOx+uMqJiVnM1S3G3d35v
qZVrtG1y36w7tr49pAcDshl05tdSUhMMn++NRiZ57GpUmRLq2AT/5z985PVD8/D4f9j+r4cXz959
ufCISrCwt+qerb3t6HZdS+9Xb3Zt+x1XpF9niXA9emCyuqrqavQaSmyJL7/1+f95ZHjzEP1/+Pu/
fPtPlqS4DkmuxZZNtUBHfTXeSNv4KqFiC0utZXh5vVh1hw5P7mqyDNf9HXFoI/5PL9Lnfv6jRa24
1gXmNjYibcNp3fuRSu9enes06BypxfWi9ZLlquXu7/Xw7Kvn73+/88PD/7/0va9/b2FfXFcz3I6m
HGh86nAMn1PgEuWqY3swr5784C++eHnxwS/+ybB99uzVzxYeUVGB51zEXKV898V2qjrHRe3M8KUU
mMISt+zCcVOTxeYUrya6KOkq1dHNt4Nf/7+ffa8fI3xo/37//a+/eLWI7Dvf5ej68GoYB9FmdEV5
u67rdzmgHa/PuTfcY9sOjHcX0iu9kA1zpaY7oUGhUr3ke7GRfOX48AnBKRl6pb72Cnj++uu/+J3h
1wfv/+DJUu9+5r3dLK0/dcqu/sGQrcT6EcmttS8p+vV/+g+XUcIP3/3rBV/gz5sqSC+eEBgZlpnF
8MOb8k8++/hffOfjz366IMMRowIcyIqvAkz4Blw5QHEAFAcAUBwAQHEAAMUBYAU4MSr9rDL9z+JJ
lzacuiCccHth6dtNlA7sQXE6wzwp4YTbS98/G02UDuzrqDCzmXWp3QsON/bEYxox5XpGnM4qHDiC
FXebmonCBQjcH+xOsE/F6zYsYmhXKwUMvxmKZxudvAU9aGuKnHCiPuDIFPdnCOPUiabZinSFE24D
QCHF2ZtImHIWG6QDTtTdTNrx1hVmGrHw67riADDbitMwJbY3wbjri1C41uNWjoow4fZKZQDXAsSL
A5sA8eIAAIoDACgOAKA4AIoDACgOAOeBOy7OZP/6e4UIl8AOItDtwUAwu4v8UhNGW9mlK7tCSiSE
yncvainSd9jjWFNRbnCROW0Y73yPRvHZoPg3i6/6Y6axGwjux6AEESlUIkF6Dxqpwt4pEpLEcrs7
1E2X1Kb9B4Yf1FEJI8bdkHDmLmjciRh3k9n0oTwba17Y7PYTBfOSlYslBMucSzrNta9spYPGp7Pi
ccS43W1Xpg4ixq2NI/PE9w26H3fumlkqfSiQ4yIUSAiLH4JrnEyUuiFymhnHhO2S8lltwP6DUZzL
XBDitG8SRpQLuZtxcueVmCBhUJmyVplySTirlVQRl3+MgJcjUbz/Otf1UpuiBufCh/qBQWP3CHGl
VSahBw4cpLtJ4w1PFfyQ+n8FjsrIE79SQnEmTnWdHbekMBcTwn+PO6KSGTtk2YW1kbaUtONceFP4
jo9MK6pmdlkmylRHehQQpvpUFPcixgdnc4jVbve8oWvn1zB6HT/lvfDzuDj7UaY9EAjPudrSZ52d
hFS5/l1UKzftf5AzNk/wxffGpHhxpjmnlypmQQm1JeHj0WrsFy9e/eqHizzvk6HyDQ3YfRW++LSB
h0W9UtpOAtWLBc1PAoRhAaA4AIDiAACKA8Du3U0xunsY565700JRaFM4QOyGZTVSxHUfnh1FkBfH
dosbDPjdMMVzTT838DQTqUFNIqq8cQjp8LI4tlvcdHcUwrhv3FFhJwbcBIcHoeNNYrbxeJ7xXkgQ
cd6FlidvIHugJKqQ62424GateCMZTurDwN0I8SYz27jPIi/y3I0vdyOuBY+FMwHbKfekCEM0Aqh+
wxQX3IXUsWi2caoims/a4AsIOz1oHPXiuOqgKlBPcWNOy+0jp52GgvlrBZb6bE976phkE5hEcRrv
fqYYF0WGV6wjkQ/lTgYDwpID1d1N04csInc82zg344acJe5Si4S0HI3BcKDOigeTeDNJLkFitvEw
NNvL5ESct3LN98LCKHcUp81Dt7I8tlvcYGDl5nC++cUXYScovjUwv3g5lvgcEgyHL35ojh9CBACK
AwAoDgCgOACA4gAAigOgOACA4gAAigMAKA4AoDgAgOIAAIoDACgOgOIAAIoDACgOAKA4AIDiAACK
AzXgTbM1/3Xb4hgUB2DFAQAUB4AT4AnmW4Avfo2wvL5HW98qphm3qbMs8cbFwVEB4IsDACgOAOhu
AsDeQHfzdhEtVJrv3LG/VOQG/Uazctp4z9hLGKYHxW+X4dHye1yWfMp4IzdT8xQsBewljNLDFwdq
De2mNnx+QlAc6EELp5uXpTzPSEJQHLhygOIAKA4AoDgAHBYYNLzd3mW4UGlp8l3ULE4YpcfbTQCO
CgCA4gAAigMAKA4AKwAjKkAHdfmjq3PpmsO1hSg9SRs/GygOGOjzF6LhqAAFllCpztoqsz/8sEfa
A/1ef6z/q5r418RCUtK9TaeJFaIav2RYcSB61vcPene/++kcMb+GVMM//4DobBQXIkv3N+1u42ij
fKmw4oBnLjtaaCVQU0sb1zvQ4w5JZSEJ6d0v7ZzQaXcFVhzwmaGyaZTAXpX8sUQhKp1AjfWeQXEg
4UNkKRpaXj+HXrgQManjqIz3POGoAJIB1D6RVWxSVXza2ahlChGkJ/bScmDFgdAJ0Mp3CJxDjg9x
Oerm6H73CfxfkwuRpcdZItGODEQaApMdmnPAseJmHoCA88O8AtkpNqpulH4mgEto76Q7rJ8ww6h2
iRAOBLG9Eju7hpfGaCDJtUJj9aK5R9qNc/05bdxIZqa+VhlWZiuK52p76WawU15MYbivKTXxFCDU
RNNw0OhFuTOFkHcXCUm8WTvITZfUxtWbh3v9pAw/jREXu5vMPGy4bYz2b3eYe+qYX31r9X85SN2Y
IzwIb4wUDqUOu55E9kvrCWvTtDmTBCaJzt6VeEyccK8K9SdrA2u9txUPLJVrn8iZZcifQMnzPS7/
XE8kPG92Om4MWcJpjKwsCk5RaBmpf947kzlRwkT7TgJ3GgSZZPvO4zeAa4uLtCFe6fkIFFB8xEaR
dJZsW4vZPHJyviSSS6d0Jspb4d5P8bwJFsW6SYYrGZttjEStaNzho7Y7wjDvm1OcBxJQxmwt9OBl
cbdKl6kOxTJZpnQpmOJHEbAhxWm8+7ncx9hU9MyIS5P8XSeH7ySN3mKUS8qTbhJJm0E+W4ePQcJd
HJVR02LPcth2UlOHDkCKrUzx8VAXSs1VShlNBdc8zpS45GnDpZRJjKHCfSkezEcxPFQ9Z8Em6rxv
dn+lzjdeklBqVACFujBVui1tv7JN7UkIlRho3wtOjuRFc484ckdJy9EguhEEtq+Jxd9uig19GJO1
1vzCDLt8WPx/fmYfZOw50CIAAAAASUVORK5CYII=
</FILE>
</FIGURE>
<FIGURE FILENAME="Forest plot.png" FILE_TYPE="PNG" ID="FIG-17" MODIFIED="2012-03-28 11:57:16 -0400" MODIFIED_BY="[Empty name]" NO="17" REF_ID="CMP-001.16" SETTINGS="SHOW_EFFECT_SIZE_COLUMN:YES;SHOW_RAW_DATA_COLUMNS:YES;SHOW_MORE_DECIMALS:NO;SHOW_WEIGHT_COLUMN:YES;" SHORT_VERSION_FIGURE="YES" TYPE="FOREST_PLOT">
<CAPTION>
<P>Forest plot of comparison: 1 Lacosamide vs. Placebo, outcome: 1.16 50% Responder Rate Dose Response (post-hoc).</P>
</CAPTION>
<FILE>iVBORw0KGgoAAAANSUhEUgAAA2oAAACgCAMAAABKbm92AAADAFBMVEUAAADAAAAAwAAAAMDg4ADA
AMAAwMD/gADAwMD/gICA/4CAgP/g4OBAAAAAQAAAAECAgID///8AAAALCwsWFhYhISEsLCw3NzdC
QkJNTU1YWFhjY2Nubm55eXmEhISPj4+ampqlpaWwsLC7u7vGxsbR0dHc3Nzn5+cAAAAAADMAAGYA
AJkAAMwAAP8AMwAAMzMAM2YAM5kAM8wAM/8AZgAAZjMAZmYAZpkAZswAZv8AmQAAmTMAmWYAmZkA
mcwAmf8AzAAAzDMAzGYAzJkAzMwAzP8A/wAA/zMA/2YA/5kA/8wA//8zAAAzADMzAGYzAJkzAMwz
AP8zMwAzMzMzM2YzM5kzM8wzM/8zZgAzZjMzZmYzZpkzZswzZv8zmQAzmTMzmWYzmZkzmcwzmf8z
zAAzzDMzzGYzzJkzzMwzzP8z/wAz/zMz/2Yz/5kz/8wz//9mAABmADNmAGZmAJlmAMxmAP9mMwBm
MzNmM2ZmM5lmM8xmM/9mZgBmZjNmZmZmZplmZsxmZv9mmQBmmTNmmWZmmZlmmcxmmf9mzABmzDNm
zGZmzJlmzMxmzP9m/wBm/zNm/2Zm/5lm/8xm//+ZAACZADOZAGaZAJmZAMyZAP+ZMwCZMzOZM2aZ
M5mZM8yZM/+ZZgCZZjOZZmaZZpmZZsyZZv+ZmQCZmTOZmWaZmZmZmcyZmf+ZzACZzDOZzGaZzJmZ
zMyZzP+Z/wCZ/zOZ/2aZ/5mZ/8yZ///MAADMADPMAGbMAJnMAMzMAP/MMwDMMzPMM2bMM5nMM8zM
M//MZgDMZjPMZmbMZpnMZszMZv/MmQDMmTPMmWbMmZnMmczMmf/MzADMzDPMzGbMzJnMzMzMzP/M
/wDM/zPM/2bM/5nM/8zM////AAD/ADP/AGb/AJn/AMz/AP//MwD/MzP/M2b/M5n/M8z/M///ZgD/
ZjP/Zmb/Zpn/Zsz/Zv//mQD/mTP/mWb/mZn/mcz/mf//zAD/zDP/zGb/zJn/zMz/zP///wD//zP/
/2b//5n//8z///9BjlLGAAAQOklEQVR42u1dO88sORHt/ZhohVZbexEZEr+ChKxiAiR+JxK/wAGI
jIyYaCNYLgXLEi8z0+33o+1+umfO0b1f97Tt8vO4ym7XzBc0AACwPz7QBAAAqgEAqAYAQAtufRaL
7/9VOkSlHnEmthbkX1qLsSQ1N2W0bcs9imnzd+8Grwqlhut3XFy1dh+dtqhSU9Ml23ruUSjIv7QW
Y2Hqs6CexVQqH+ZOJJdi2qVrd+uUaY4acXUKT5OV//yp6dhNoab5TOVzYD052thR1zWl9kq1gUpd
34Y2x6CCti05KPJltNv1avfR+xxmdMpzylITk5SdtEZWjgxkPa/xrP55xOBJWbWrqkRqv1Q9KEWb
YzgWbVsWTYje2Xat2t36bUm/AefaS3mR1OyiSTmxClxbl9p2vnM5cJ2rMw707BWZdf3adavVXLJE
cxdzNTPWrYxXrqtZ245sLodYAqYJmf31rFKn7tm8de0+LtG6KthMej7pn2lTOdW4UJsuh0xTbIZe
uFSZbNnhurhq7T56bsyCFqtUEHXNzruk1uXkUQwfPgRsjle2GF+mdn1qNeU3JI8WuNle9Iet09Iq
piAzsydDxXmpQn9Wp46D/XTqQLKZTdpEjmrc07ENp06YBd6xdl+8/XFjVmsMxXWpgTcCqLbyxcsF
X0oBoBoAvC5w3BgAQDUAANUAAADVAKA/uGcgp/cQwXum0la2TjEfczVCbyQvTK2Uxvk6rMu3Lh9W
+syneRw7ZHmZ6diDPQXoJM2VeK4r9XEWxd7rRvs+c3+8bMU8qo314oZz7jrFMbOCKo/nRlnekcrd
8m3Jp5wpt7VUa6+ML+rNKWp3ENig03Hpit0SY8M4+ihnWplOFw2hT5YO0+HGhcuNysaJbO35XSN/
cERaH7Yl2q1GwNp8Z/LR8xsnWmzQGQeDYn5O9J33Aq8663GXUQ/s6tcjifaqFfPWavogumvmcFBg
3ycrOAflu3ApFXkL8Tbn1YxYjnzYFsgZBagKAUvzrcnHOl/ZOzaNtmBU+M57kzSvBqneYO7+QOFF
K/bh2yxxcVThuHSUQs3ZXKuO2bPxxkzJ43Xu7Sp7gnnbfFWLK43KN5ryAvxxxO6p0UyvqIzgccDy
eWPzZSt2i43HxiXPcMpaLWwstdp5IuuNvXG+s17fvKxtOKUgq2Updre4nntjrDrQby9UsVvKiGkl
20lzX1SQNaSvJMzqfFP5qHGyno6gq2pJdssuIbFxWXyYM93bVuwjWKlFk2tpQ9RJwd6EzIX2W0sx
s/nNQVHUvtQ+MF/megXnOsnyEnU5+bizb9yy8i2X40fry1Xsw19FTKawfvkQ+nLFnmI6hdLmlPIS
WV8tJ8KKtVqyHAkftpaFk7IC9sq3Kp8wC7/xI/NBFbO1flvug7z71rTt7QVzstMPMFhes2J1J/ub
SpR34YJjV9tGW3OLLbKgWV2jLa5esVsV0dqMY7hwbTO7N7cjmNZzxeCvBgAAANTjd52X7watBrwI
Oh/KcKIBAFANAF4HNzQB8Cr4Xt98Ba0GANBqd0h2bSlk/+ZQDJVRsHeRjZayoqUILU+s0zbIsJWp
qcXUhOWai18RkwO1V87E95t+lGY+pAuUSDuQDNhB286ApOxYE90fC9kwjhX/ojtxLdP0OJQVicWd
bRrzpUpe2jS50opfCNtcQs1MSzf92Mv2Q7JAkqwiCdiy/VptmupSE5kf5E67+uLG0AJoiSY8AkaX
yfKkdbyU9prTmvlHGoXYAvllpQ56aR7jyeI/eB97O7F0K031ZFqZHvOqhEGFu+ftQDNm5ZZ9KCum
XVohQ2qGM9XUfMo9VYjWlqL21kumFd/47BbT78a6H/vWasGyg+a60u8eimLQEQqMVg6E5QUTXcnd
6vbM4WEfyLBiqVQo3kzjTVPnNTTbJddqkp+0Jb0imHm2JwL9OxzHOtLLnO0qEhTCjPStaphdcNbN
qMDWazXKmyI0u1lC1aN427EjC7cgab2MjTgtpkXD8DXGcVWNoLROolqi7cldNsc6TKjccft3JW3A
tCYZQhvXbMqdNha9XsplePjVdag2rdUKBrwfNK4i/FcuycQy2qFTGG26zF4lTZYv+ZdUpiGykI09
3i+bSPym94ohweNgEt2pv94W8Fd7NxR01IozCh2gdx9XHMx6P64dmgyYW6sBrwpaFAQTEloNALBW
A4AD8b29hRMNAMCABABgV3j+aoFXWn53N+V+dtqh1FX+ataPbPLbavJXa0jj+qtl0liBgynU+GCN
v5rjYWT8L0J/taBArr+aqSL81TakWlM3Ru5nctKh1FX+aoPna9JYhZY0kmi4tEA76KdKrfNXm+6c
Bkr4q/kFkmQV4a+2C9XSs56ZGbub3lYcepel+jDjdlLMZ4pcPCYqW/hD2Pzcu/a061v4MMtm+Elk
H1yAaplZr1dfismpasm0S9Hc0m64Sou/WilybMwJLaRcgiPVImhZFU+fa78f+p4YbllrKiwz5eb0
lNVysAW5egYgd9HWlqYpex05OXaj88bT47X+aqU6lE850qY+SjAgQ8s8ZelL6YtH3BFxmvW4aizQ
girQkhnUJorLSzl5+/urZRaPi6oINBuQ3l04tRUW9Sea61sot64s4zVfxJBfWgKn4KOwzrR3UtFv
J29QEdEaX5r2KsiqWWGjQuy/2QDsqtWsIWU90gayzl1J97OzvJq2yHeF79l2afxA8d9zLfZXKxQj
8ki7tr/abzt3osEZyHcD/NU6MyCB1+UarMl+DEjghQF/NWg1AADVAAAA1QAAVAMAAFQDAFANAEA1
AABANQAA1QAAVAMAAFQDAFANAABQDQBANQAA1QAAANUAYAZf/RRUA4D98fUP3/4IqgHA3vjTfz8P
/+5Wrzlf48PPv+a7UOy3ovD08P6ExxjPqIof9ybaGHSP2/vXqbjQhR7MVZ2TD+tmtRc3mWr8khoe
VELwMIkK5E+Pc4lNos77lf8q3z2uv/ihe62m1PjfJV4wXPgRYeTZM7bfuXos8YWY9iy0etbGrcLR
+bATywbrO7WE2bFgQ/RQPnvlCe/G0P7nzz/+57tPj+u3neq1W2YGZleJaS7G056ZbJ+Pxnt1Haop
byZXB+VTokaWPGo50+pUbi7Jfqp+Y/z49+Hzp8/D8Onbr7+4xlptnOrUaLQ4053XBcxc1dX96zVv
7PNZs7faS5yqbAVOJDbTKF+hQ3/6z/ufz8//fa7XPso9lmvkyfC4TD/kqzjOJRPF9jIgnWWPWsC0
1nYOmabm5hC33qoY2rFS672AH5Wra49704rurvNYDWoAWvYplkwHK9s5twjNT6XNNuv5+N9v7rbj
8Pzf58bIrW18qEtZh4cQoSWD3nYXyt3J1+LbX37+j6f9+OnLPrcg296rMftzoe2I0aC8Gg2Z85/O
prJbmkUDfqY692D2tjy8+MzxJnPn+PWff/a8ftn/Zr9rVahxU9htfjWFqcD25yFaD1ymf/xFjNpx
W4SdtVYuH9vyeumYaOctq5nqzpnEPeNX3zwMyF5fq7X8Ek1tgzOWb9e0lMu6s/tuvRf/m7/1y7QW
A1JtHhE4g2xLmXYB/OuX/TINv68GvMwkgt9XAwAAVAMAUA0AQDUAAEA1AADVAOBt4ZyBlPGid//F
vAaQmRcCctYLA53x8ypH/zK6zlDwvgRooxpdbdSIe5Wji68zFAwiYKkBKSKPESTTXfB4sAH3OMmY
x+q0k/kOnQa0ajV/uqb7xdMU7gczo1Mq5kGwBTtTsYBpwGKqFYfRnVcOpaifQUdyfAlgOwIbUc0f
S1IYZGcMdN+CO1yv3qtM4BqwDdX8VT+VNNiJeypyUtYwHYEWfMyPY/+TsR+lE1OKiE4Z9dBowFqt
po3Bx4aHYyO5NmJgLz5jvtta7fwqA5cC/NWAFwH81QAAANUAAFQDAFANAABQDTgA0qGk33dYJlcU
qAYAh8B9ryaB+1XzGYzp3HFIaYp4ThH1ybsLXtvp93xTJjUSwsKPB18oKq+5k7ikWbmO7FJp5Hp+
ScAxVFsNij9L8ghXPOLFHcf+cA4GN9VISNkAUVHEC6JElIxc98R1vjTPf2AaUKTac1qW52CZCGNu
H3P1NObGAEcNPT6JiR9N83oI1h6ycLQsiasm5iX4jjVjuljRtdvkThrrXfSOh0YEkjahWuyxZm9H
zgUBZvYnPRYprRwGczpYknowqyTJsU8rJITZi2WrCaaMvquQ+5BVVZ+XVWqb1UteWpJL2lsdmX3H
NCk1OcVWU8qtjZZ37wIJpshUbBQqRZFiqVINMWgtDwA+1UiPKJlnn7Ro3Cucgqc5rjbbm5TYKQJA
tcywo7qRSbMKWZLsqx6FifHaKKE6keS2eNoFC5xHgTLVhuKev6SXONbDhrJ6TdqNfcr5V1Mzw+oS
0SLz/b1UF0FSs6hbbmVjPNbsVsDzdrKkfG8t55Pz/QOh9ZUzwshsUNo8nBcFFY5hkQSPILPGX3ZL
viQ3Tz5y3sHRq67VZt9kNkjYxsbeyFAXCgq3NG0oYpG/mtARdd5AjtA+Ocnbv5tOvXGkpW24yXS0
0Zwm5gVrewd7aSMRzQez5I5jmHakPSQHzwGvyb0z1dGmOm2XtM2nRWiDGIeZzLRPVvR+i7M9O4v6
GCyrxcykxXFjADgEoBoAgGoAAKoBANCE/O+r6adL9mOj40gSvWByjx8PhXO609FEiX4Oo+Bb5r7f
wG7hLsi9cVwiod/qrUlL5fdqqeNPS15PRj6ilHQFy+crIWvIfTkuZd+y+P0GAHRpQE6/lWZ/Zs39
CTWZ1FDy19bi31nTQtxALVfyTEudCms9LwmKAZ0akIF6sE5r48klx0NtKPzamk8cz/PN9W9zPb5i
SzL+tgOj5yp8y4KT0FBrQKdUyw7a+Fn0a2uVo5rqtRClLMFZ37K8QQwA/VBNWleGkryNP0s7Hyit
qdBxwCtQjTx90qSkIs+0ht8VXeJ/Vk4DpXYQ+PFHNcVX0aUupdq6LPMZZvNsq8YtO0irxikJRRsZ
xQEfb2gKlYg4UwqC+dgFVOvw1UPYXk4qyzoWtlTjI0Wf59n96WKoQ96RfveTc0/BsX8vkRU8yh23
I5++ApLTWUFhCofwpyjudzWM258g3HHajXlUKzzdmw/2SYEM91jPaKOogR2hg/lo5PiXpWXx8zQ5
6fAx2yB4UTUCrUaBAen9pdTiiYKY5PzzgihOU9rYID/XGkOUggKBYoczzZnYg0m+Tns9Yg1qisy+
IJO0TplUl8XLM5Kq7IMguLEaVzyYBd+yXtXZNM0rTgxFFSiC9GBVbhQ1bxeqVFBjWVQkIJNAJYJb
qnG7XrfSjrGBVesjLsbhjdZR7IqLpW5SFq581oAbhgmwqQFZ5KNr0q3l9SSuZEBWlaV2byUhsaka
ONkPbMo2vb6JlQE3DlEuh/FsrLqytOS/hGkMrQZsb0by0zIL7Dv9yBptPL6DypqAnqgo2E+WMwVr
y5K2Kp1bwydXYns1Fn5jFgAcZI++UDWg1YBuDdHXqga0GgAcAmyLAACoBgCgGgAAoBoAgGoAAKoB
AACqAQCoBgDAPP4PfWLFKZsgNdIAAAAASUVORK5CYII=
</FILE>
</FIGURE>
<FIGURE FILENAME="Forest plot.png" FILE_TYPE="PNG" ID="FIG-18" MODIFIED="2012-03-29 11:31:00 -0400" MODIFIED_BY="Sonja C Sawh" NO="18" REF_ID="CMP-001.17" SETTINGS="SHOW_EFFECT_SIZE_COLUMN:YES;SHOW_RAW_DATA_COLUMNS:YES;SHOW_MORE_DECIMALS:NO;SHOW_WEIGHT_COLUMN:YES;" SHORT_VERSION_FIGURE="YES" TYPE="FOREST_PLOT">
<CAPTION>
<P>Forest plot of comparison: 1 Lacosamide vs. Placebo, outcome: 1.17 D/C of Study Drug Dose Response 2 dose groups(post-hoc).</P>
</CAPTION>
<FILE>iVBORw0KGgoAAAANSUhEUgAAA2IAAACgCAMAAABZuS+CAAADAFBMVEUAAADAAAAAwAAAAMDg4ADA
AMAAwMD/gADAwMD/gICA/4CAgP/g4OBAAAAAQAAAAECAgID///8AAAALCwsWFhYhISEsLCw3NzdC
QkJNTU1YWFhjY2Nubm55eXmEhISPj4+ampqlpaWwsLC7u7vGxsbR0dHc3Nzn5+cAAAAAADMAAGYA
AJkAAMwAAP8AMwAAMzMAM2YAM5kAM8wAM/8AZgAAZjMAZmYAZpkAZswAZv8AmQAAmTMAmWYAmZkA
mcwAmf8AzAAAzDMAzGYAzJkAzMwAzP8A/wAA/zMA/2YA/5kA/8wA//8zAAAzADMzAGYzAJkzAMwz
AP8zMwAzMzMzM2YzM5kzM8wzM/8zZgAzZjMzZmYzZpkzZswzZv8zmQAzmTMzmWYzmZkzmcwzmf8z
zAAzzDMzzGYzzJkzzMwzzP8z/wAz/zMz/2Yz/5kz/8wz//9mAABmADNmAGZmAJlmAMxmAP9mMwBm
MzNmM2ZmM5lmM8xmM/9mZgBmZjNmZmZmZplmZsxmZv9mmQBmmTNmmWZmmZlmmcxmmf9mzABmzDNm
zGZmzJlmzMxmzP9m/wBm/zNm/2Zm/5lm/8xm//+ZAACZADOZAGaZAJmZAMyZAP+ZMwCZMzOZM2aZ
M5mZM8yZM/+ZZgCZZjOZZmaZZpmZZsyZZv+ZmQCZmTOZmWaZmZmZmcyZmf+ZzACZzDOZzGaZzJmZ
zMyZzP+Z/wCZ/zOZ/2aZ/5mZ/8yZ///MAADMADPMAGbMAJnMAMzMAP/MMwDMMzPMM2bMM5nMM8zM
M//MZgDMZjPMZmbMZpnMZszMZv/MmQDMmTPMmWbMmZnMmczMmf/MzADMzDPMzGbMzJnMzMzMzP/M
/wDM/zPM/2bM/5nM/8zM////AAD/ADP/AGb/AJn/AMz/AP//MwD/MzP/M2b/M5n/M8z/M///ZgD/
ZjP/Zmb/Zpn/Zsz/Zv//mQD/mTP/mWb/mZn/mcz/mf//zAD/zDP/zGb/zJn/zMz/zP///wD//zP/
/2b//5n//8z///9BjlLGAAAQ00lEQVR42u1d3aolORWuOb2lR21GVx90Wh1Bx1sfwJu5yRMIPoFv
5UsIPoAEvBW88EoQWgQvpmXoWYPMHyjq3lWp/CeVpP73+T66T9WuSrJWUvmyVlJZe79DHQAA6+EB
TQAAoBgAgGIAAMRwOaJSouvk+DeeQF7vymRmlds61Ihuza00Ev0HORxVGVUqNLeZEitdfax7Jc13
TJy5dpczjgtioqMLId1DV0OT9twKUncBVUZLIfUY5MjMPXcYORfOW7ujUuzWN02D2X/7a0LqXjyO
bmrkkmnyiHEYNKmj7CjO7aqVKU5uOfzYGnnV7G+IoXXlGal2xto9HL5JVWNJ61wx7fbpOrANF4XM
GjeVYsjTSdHA+SC3rVwsh3CP2zda0Af7xpLGzk622ZG7xFlqd1ArduvFUzyQ1pzHGbAyFkpa5een
VI259WjaD6fXHONxG/dZ6t4Wzldkd0ZGnb92p1pRjNmDsPvO69AL0EHehtPBtAlzXH9YkvbUxJ21
SrlU5XYbdE9bu8NSTCT77tEZFvQKudWTH8dxGVkMVT5ud16ctXYney82Pa8pa2ixSu5DzMR6kdLt
lfeE09XuqBSTeqplt6jwJmDqov8MhBgT2/ntIU9mnmBx7uB2n9cqYixjs/FVr71GJMphxaaz3tmJ
c5m1k9bunSe4DVjIOQ7hvNzAk8NTpNjMVyanfHMLgGIAcJ/ANmAAAMUAABQDAAAUA4DtYe9R1BFO
3v7lzEsklWM6ZTv8cCDnnmwtRmS1ni2zTJqQJjZO+vfHM0eeG0knvKwppaceoY5qE85LQx3EsEE/
vNuKORQzEU7l7bJJLJTMd+TSQuwmFSvLrJSWkVtXx+qnYULi5NgXw1u749QVu0T6hg64kdZwIsZQ
LT8UR3YmpR1Q5UZ6SX1VNo5yY8GdVdYYwiKrhsvSnAvInJBmouLClupG2V5nmB4D3RA6L7bNxL0l
zIGw7emWBLvXijlzMWFFY43aCE9hN0LK273kBlTZMV52gln+hBUeJlXb1pQ5JB9yyrKcM2SWSDPB
T+ZM6MZq6A1uCJ0qzalE7CkIcfgNfyet2IPro4TqyMw25iDHZJRv0+Bx2/Pn6yC9ftzkfWQaf3GZ
smZDsEw3lnRuuP3H7IpMPw2ZKHjoqGK/Pnm3FbuETmLlBKfbdi7mt5Jsj2LIRT8vL1OURHK2TFJi
BrG4LCnsJat+rUvIA9izO6rYJea01JJs68Eu0KCJ5eUsWUJmTJocBme1JVwWl2SW4CIlVk53ZXeY
kJA7rdiDNxMLBtXcAqeVQzgDsci0XzO19Cq28HSQ69F5W5lClBs0OzpVtJjHIZMQrhMrpOuhbN9L
765iD+5sQbm840sEP7LKC8KxcsjRg5JOJhN4ZSVomYtFFVCa1pRpFJqei82XWSqt86LhZMZNkFnJ
Jm7KvpAOn1LL185tEX3YG/gn91mxsp32VRqlA6oQZjWv/bJZmuScoS3OXrFLEcHqnGAEVM0bzavb
Dww7csUQLwYAAACk8auD63eBFQNOjoN3YQSzAMC6VgxNANwd/mWdvwcrBgB3DVAMADZzFDk5d2Qy
f1PI3uWhYOfAc6eq3I3lUF0upzZcp4JqimKZdvpEjYN66GaievWMACbnmbql+a3g5rWfE3dYEVtu
LkbJHsdjB2kkw/B03YPuAc0gq+xKVbRkrqd1jUwnfarGXj1MMzE1DAAqC5tHqqVwqhVSClz/E4Ml
yy93qDGXIgOYe8sebseDnWIsgFosX5l9qB1jte3iNpl1tjcQE6lxcIlmDjqeZFO+uRZrhXMbK2cn
5+9SN/bYdXTJDfSkHw/dxlP2b2XO+tOOJtzHeU+VZ3QL6pqoRs1dPlNjXmMMokgR1C1H5qNh2Sjg
1SjGbqvT1AN0Hx4FKWg5OiWUKJkkLs3sxetD1oxtfBB0G9Zu/6qnQkzN6bTTMZCeuMM8bKW5GKeH
WI7MNLrJa6vgYESZW4+BUeOlm2LqcWynI8XmYuDIGnMxSndkmlwEoeK+vNTjm2PEuFGNNt2zuahg
KlcvIiUS3NkKD+l5jvv8rUlzJN2UcVvjgfICDCOibjuGZevBi/gBs9xEYKu5WMYHd28p38ZZeYxm
5sHfXNbHp/FlU1Vx3C0gvbaQbI3dVmEyqYdzqlds8g2mW4EheaDAeedi7x1JGcSLPRVkaDdjT8EB
cPTYUmygejoc2zQbkF3uAO4Q1HQLy/awYgAAigEAHEUAuDvowMx9FxhhxQBgMyvmb/hLr9bGwr+6
zd+iaIF1y8pmPyA1KD0nXiyZjZ2b42b+mfFiQamReDGObyRFvNjejmI0/GvzHW1aINd2wk714a5e
6VnxYqls7Jap6jQzXswvNRYv5inEsbuIF1uFYqn41y62p34vUCMxud7w+blb0lPVHhRasE3S8WJ3
ZJ8iz+VZ5h7tTLFU/Osx3/TXdXuKeFTr0dra2EkVFWCaSTWrVEsyLTt+HAqUWe7Yt9Nekj6UrxxN
D7O8PbvmPBIvSGtlRZkmmBZouEi8WDIahrPzWO4QL7YGxXSX83d9j42d69J2vNPxaUbbKk36GKqb
rMCseDGu9gWNHNUqiBdb2VF0zsh72LGWp53YxYvE3+87jWBK+Int8WITzRIxYtz6fShA/XKHb8dK
4vy2H+/0+luDaKYdlGbKuqyLiqBqhtFOrbIa3jswxYz7ZCLCOivIKBr+tbnnPivya57StdlKpJlw
LZsHc+PFYiJNvFgsvOwe4sUOBcSLPRUgXmwnYAPV0+HYptmAqbkYcG9AvBisGACAYgAAgGIAAIoB
ACgGAAAoBgCgGACAYgAAgGIAAIoBAACKAQAoBgCgGAAAoBgAgGIAAIoBwDnx8vm7L0ExAFgHn37n
+es3H79+/hUoBgBrEOz7f39zO3nz9bt7k8z6ehzR/9XfNWK+dUSoi9crYkjRJ5Xidq6TDbeuaY/9
dSWjmp0+yj2libE5zcHOJqu+/MUvwFwQw1F00nmmwn7eTmatrVi3gZZo40C/P4oXf7E+vvrNrw9i
xaQc/tuE8x6guCUYnkCf2u0rY18Sh2ZYr6bs9beV3keasFKZ2+OZbJIWK3FkmPt0haWPo5xUaluc
PA/+/eIXXyqGPfZ/3/xy1znZJTEWCttodZ1n4EJb118azuWRKSYd+yE3lRZv6tohukSaTBq5uNEr
UPUs+N7nD/+4cutt//+tOn78+Pz3Hx2HYrcWFkIK5aQIQyL36chl+sUenqIsrcj6jBe7SBNShLU3
H47vHKbw1cu/9se3wf+f/4C/ecDljhvXEnfk4DfeKCjO9RSUP6TG6nUdRWvSI/N2J2l26trXnWz1
zy9n25zaW06lVAPt6Zj2o/89pm7994fdASkW9AzFOTVju3rsQp7aq9hk7jdjMKhtX285IzXVzHsZ
UoaTs7Pg06//8IGag7n/X/30DR+RYmH/kFKi69eL2VbatEAhutOxpxAfffHig8feN3xUPuL1+OzD
jz/bbcWj7r2YEK77KKzZsui6E/iMroprK9xCLVunukntyGeRlSuEtxw8CFRib5lPTr5vfPHJjx/V
HKyfl7360z95xyXFS2RO3M92rwcp7dbuX4MN7rlK4iyD2NcObOkc1b1PKy2uaAEpaabF1e1Y+1ZK
G/z5fPWc24H09dtmNTx2n/7ku39WH97/9ut9t1FV/DJL6ZAsMD07l1+ct5XifK+e+1nZh59/0j2+
ff9bf9t7n2KFoygXTwhsSbJWhp0TLz/7z4evnv3szWe77wTG74sBZx888PtiAPCUAYoBACgGAKAY
AACgGACAYgBwZ7B2d6htkuMqPuvlfJ5Y2Od9Fv5Zactb/uS3Esb4mXGgnmK0G1naoLo6b6m3EsZn
ayvgWI4i863n9t2XObjcmRvXNNGU29kUci3vJrTuYMGANivmjtTkD9b2h/G8T0O7DetKIqPLA+ey
Yv6Y7Vxim0o0kXojohHvwGvQGmi1Yv6KQuwDh8zbjWLo68BpKcZkk4ly3XoPR3EXQwIjBizoKAbm
6mar9Hysy1i1uwUYBsy3YqPT189xzDTH9gU9v3CYDe3U6zYVzcMbMcaLMaAUiBcDTg7EiwEA5mIA
AIBiAACKAQAAigEzwAcs6bcH1MkuChQDgFVhvxcb3qeWx4mF1CU3jxeBZi5SQHlyzrzXbuN7OiWk
oAT25Q4bVSjQV59xqKldrhOcZlUypw13iHkBJvYoVoLCzxzdahX2dEPvYN++t4ufSkqgiNkPVGHn
FkWSmHKd4DSy0yW16f+BYaBYypPstzDQaBRIn97GZtaxxrdB3Jid2yfW6YNhfex6pfsiLKs6lDea
haISbFMz8MDr7ly5QT/IbpeOyRhKqqFYGDFmTgeueTf0aE9jv6W4MbBsQdTuJY0iWX5oUQmOM2c2
V1qZKEGeRLmO5VKGcrI+d2fEFqsP33VJNlkvZSR2A8M41+QUekexsDJqf7wNJWiVKdsoVFAux7WK
NUQ3WnUAjqLVTdidpZT1NN7BAO8xPjsbo0tK9FeAAMzFvO5GZT2SJg0wR1lX3Psi/TRbQqpfF4jN
unxUlYuJ0cVAsck+nVyJY4pmiK6isW/OislFqe8FqTEOXJGJmrz1p2GqCCVVF3VJzVx0xJiebAyn
ylVyo7SsT7GYRZMnOqqTXnA0MqwF/4KAsKAEhxGT3l1yad1VxL2QYduow6DPfZEveIdZ7Qhz7Ls6
91+kYPKUa83rF9EUL8a0RZ0XKIdpHUlP93sUgzeQ1es5VtstMvwsNIaxfjFa/2CdvEER1Ruo+Ipt
GLal/8Mbc/++OLen+VnUhq2St3p3By2QYjPXmNYRRYtW88nOzugYnWR2MRN5sQ0YAFYFKAYAoBgA
gGIAAESR/n2x8WrL+mqwbYiDF0T2tuCuKoJsMrbLy2MfsBY4d1kg8QaypYTjVm9OXsq/F4ttU2p5
vRjEZlI0FCspNxdBpvfbF+YJDwCws6OofivM/MyY/RNirMxO9NfGwt8ZGwuxb47lcpLZNRsgS8cY
PGtgb0fRMwd2gK8XOtZlfm3MJYwTeWbHl9kRVzmPMXBRi2K7ctYcXAP2ptjE0O9uPiT318YK+280
fpiixIo6d6WxXTmuAsBuFOPamR9HT8PPnJq4xUiYix5p4gomYsBRKGbieAv7pLu1nZNkoAKiVq6r
YJ61J8Ttj6xKL4NDWU65tC7TApMy66qRcBRL196IyTdFnLVS4QIlU0jAYnNTTi5YsDUga7vt2HXN
YSdd5rGvphoPMdr0e+nVQVOGnC329ifrnLxt+E4mU/BQ7rC82O/d56gKHCiT2RSfyuMewLRVOp0Q
gxkR6lx/MFcyJLim6pMNRXXCKrTTH3U57qFVF1emljTeH8R6t5uq4Vkx8hxF5687N7ITkXNK9sIH
2QshXp7MgoUvtcThTOVp/z4eoGpYD867Umt1S9VJlVi4BemsZcajWBdHZlCqNBe825XVOOMGqllf
hwEjtoL5UsO6FJEuKL2BP95JpZ1ETvt/MnarUhcZFJDIICO3a6pxOd9jpZ3yAsm+LrJpxELzJGEX
F5a6iC6i8FoFLugmwCKOYpaHtus2l8+quJyjWKRL6ZpJpMSqamCnPbCUhZFuzxOhESjqmiJ/T0ym
KtOlRn4LwwSsGLCcuyh6D8zz48ZLxjkTwzukpKvnFBXcdrOlXL5SXeLeo3WqeWSXWF+Nxm+gAoCV
/c47qgasGHA4h/O+qgErBgCrAssdAACKAQAoBgAAKAYAoBgAgGIAAIBiAACKAcBTwP8ByEIAfNIP
7l8AAAAASUVORK5CYII=
</FILE>
</FIGURE>
</FIGURES>
<FEEDBACK/>
<APPENDICES/>
<EXTENSIONS/>
</COCHRANE_REVIEW>
